# Supplementary material for: Antibiotic consumption and utilization at a large tertiary care level hospital in Uganda: A point prevalence survey
Source: PLoS One. 2025 Jan 10;20(1):e0313587. doi: 10.1371/journal.pone.0313587 (PMC11723590; doi:10.1371/journal.pone.0313587)
Supplement: S1 File — (XLSX) [file pone.0313587.s001.xlsx]

## Sheet: KNRH CONSUMPTION RAW DATA
1	2	3	4	5	6	7	8	9	10	11	12	13	14	15	16
Reporting Period	Facility	Cycle	Antimicrobial	Mg	Antibiotic Class	ATC code	WHO AWaRe 2019	WHO DDDs	QTY	UOM	Unit Price	Total Price	Total Mg	Mg to G	Total DDDs
2021/2022	KIRUDDU NRH	1	AMOXICILLIN 250MG CAPSULE	250	Penicillin	J01CA04	Access	1	10	1000	62067	620670	2500000	2500	2500
2021/2022	KIRUDDU NRH	1	AMPICILLINE/CLOXACILINE 250MG/250MG INJ	500	Penicillin	J01CR50		2	2	100	69550	139100	100000	100	50
2021/2022	KIRUDDU NRH	1	AMPICILLIN/CLOXACILLIN 250MG/250MG CAPSULES	500	Penicillin	J01CR50		4	25	100	13910	347750	1250000	1250	312.5
2021/2022	KIRUDDU NRH	1	AZITHROMYCIN TABS 500MG	500	Macrolide	J01FA10		0.3	200	3	1503	300600	300000	300	1000
2021/2022	KIRUDDU NRH	1	CEFTRIAXONE SODIUM 1G POWDER FOR INJ.VIAL	1000	Cephalosporin	J01DD04		2	6000	1	1637	9822000	6000000	6000	3000
2021/2022	KIRUDDU NRH	1	CIPROFLOXACIN IV 200MG/100ML VIAL	200	Fluroquinolone	J01MA02		0.5	400	1	1231	492400	80000	80	160
2021/2022	KIRUDDU NRH	1	CIPROFLOXACIN 500MG TABLET	500	Fluroquinolone	J01MA02		1	20	100	10164	203280	1000000	1000	1000
2021/2022	KIRUDDU NRH	1	CLARITHROMYCIN SR 500MG	500	Macrolide	J01FA09		0.5	20	7	23005	460100	70000	70	140
2021/2022	KIRUDDU NRH	1	DOXYCYCLINE 100MG CAPS	100	Tetracycline	J01AA02		0.1	20	100	6716	134320	200000	200	2000
2021/2022	KIRUDDU NRH	1	ERYTHROMYCIN STEARATE 250MG TABLET	250	Macrolide	J01FA01		1	1	1000	108281	108281	250000	250	250
2021/2022	KIRUDDU NRH	1	FLUCLOXACILLIN/AMOXYCILLIN 500MG/500MG INJECTION	1000	Penicillin	J01CR50			228	1	7490	1707720	228000	228
2021/2022	KIRUDDU NRH	1	IMIPENEM 500MG + CILASTATIN 500MG INJ	500	Carbapenems	J01DH51			100	1	24610	2461000	50000	50
2021/2022	KIRUDDU NRH	1	LEVOFLOXACIN 500MG/100ML INJECTION	500	Fluroquinolone	J01MA12			600	1	6130	3678000	300000	300
2021/2022	KIRUDDU NRH	1	MEROPENEM INJ 500MG VIAL	500	Carbapenems	J01DH02			100	1	15515	1551500	50000	50
2021/2022	KIRUDDU NRH	1	METRONIDAZOLE 200MG TABLET	200	Imidazole	J01XD01			20	1000	18934	378680	4000000	4000
2021/2022	KIRUDDU NRH	1	METRONIDAZOLE 500MG/100ML INFUSION 100 ML	500	Imidazole	J01XD01			2004	1	770	1543080	1002000	1002
2021/2022	KIRUDDU NRH	1	METRONIDAZOLE 500MG/100ML INFUSION 100 ML	500	Imidazole	J01XD01			500	1	770	385000	250000	250
2021/2022	KIRUDDU NRH	1	PENICILLIN, BENZATHINE BENZYL 2.4MU/1.44G VIAL	1440	Penicillin	J01CE08			43	10	11076	476268	619200	619.2
2021/2022	KIRUDDU NRH	1	PENICILLIN, BENZATHINE BENZYL 2.4MU/1.44G VIAL	1440	Penicillin	J01CE08			7	10	11076	77532	100800	100.8
2021/2022	KIRUDDU NRH	1	PIPERACILLIN -TAZOBACTAM 4.5G INJ	4500	Penicillin	J01CR05			200	1	11648	2329600	900000	900
2021/2022	KIRUDDU NRH	1	CEFOTAXIME SODIUM POWDER FOR INJECTION 1GM VIAL	1000	Cephalosporin	J01DD01			200	1	1133	226600	200000	200
2021/2022	KIRUDDU NRH	1	AZITHROMYCIN TABS 500MG	500	Macrolide	J01FA10			200	3	1618.37	323674	300000	300
2021/2022	KIRUDDU NRH	2	MEROPENEM INJ 500MG VIAL	500	Carbapenems	J01DH02			100	1	15660	1566000	50000	50
2021/2022	KIRUDDU NRH	2	LEVOFLOXACIN 500MG/100ML INJECTION	500	Fluroquinolone	J01MA12			288	1	6187.1	1.78188e+06	144000	144
2021/2022	KIRUDDU NRH	2	PENICILLIN, BENZATHINE BENZYL 2.4MU/1.44G VIAL	1440	Penicillin	J01CE08			50	10	11178	558900	720000	720
2021/2022	KIRUDDU NRH	2	CEFTRIAXONE SODIUM 1G POWDER FOR INJ.VIAL		Cephalosporin	J01DD04			6000	1	1652.4	9914400	0	0
2021/2022	KIRUDDU NRH	2	PIPERACILLIN -TAZOBACTAM 4.5G INJ		Penicillin	J01CR05			200	1	11756.9	2351376	0	0
2021/2022	KIRUDDU NRH	2	AMPICILLINE/CLOXACILINE 250MG/250MG INJ		Penicillin	J01CR50			2	100	70200	140400	0	0
2021/2022	KIRUDDU NRH	2	IMIPENEM 500MG + CILASTATIN 500MG INJ		Carbapenems	J01DH51			100	1	24840	2484000	0	0
2021/2022	KIRUDDU NRH	2	AMOXICILLIN 250MG CAPSULE		Penicillin	J01CA04			10	1000	62763.4	627634	0	0
2021/2022	KIRUDDU NRH	2	AMPICILLIN/CLOXACILLIN 250MG/250MG CAPSULES		Penicillin	J01CR50			25	100	14040	351000	0	0
2021/2022	KIRUDDU NRH	2	CIPROFLOXACIN 500MG TABLET		Fluroquinolone				20	100	10258.9	205178	0	0
2021/2022	KIRUDDU NRH	2	CIPROFLOXACIN IV 200MG/100ML VIAL		Fluroquinolone				400	1	1242	496800	0	0
2021/2022	KIRUDDU NRH	2	DOXYCYCLINE 100MG CAPS		Tetracycline				20	100	6959	139180	0	0
2021/2022	KIRUDDU NRH	2	ERYTHROMYCIN STEARATE 250MG TABLET		Macrolide				1	1000	109296	109296	0	0
2021/2022	KIRUDDU NRH	2	METRONIDAZOLE 200MG TABLET		Imidazole				20	1000	19110.3	382206	0	0
2021/2022	KIRUDDU NRH	2	CLARITHROMYCIN SR 500MG		Macrolide				20	7	23005	460100	0	0
2021/2022	KIRUDDU NRH	3	MEROPENEM INJ 500MG VIAL		Carbapenems				100	1	15660	1566000	0	0
2021/2023	KIRUDDU NRH	3	PENICILLIN, BENZATHINE BENZYL 2.4MU/1.44G VIAL		Penicillin				50	10	11074.5	553725	0	0
2021/2024	KIRUDDU NRH	3	FLUCLOXACILLIN/AMOXYCILLIN 500MG/500MG INJECTION		Penicillin				360	1	7560	2721600	0	0
2021/2025	KIRUDDU NRH	3	AMPICILLINE/CLOXACILINE 250MG/250MG INJ		Penicillin				2	100	70200	140400	0	0
2021/2026	KIRUDDU NRH	3	IMIPENEM 500MG + CILASTATIN 500MG INJ		Carbapenems				100	1	24610	2461000	0	0
2021/2027	KIRUDDU NRH	3	AMOXICILLIN 250MG CAPSULE		Penicillin				10	1000	62384.1	623841	0	0
2021/2028	KIRUDDU NRH	3	AMPICILLIN/CLOXACILLIN 250MG/250MG CAPSULES		Penicillin				25	100	14040	351000	0	0
2021/2029	KIRUDDU NRH	3	CIPROFLOXACIN IV 200MG/100ML VIAL		Fluroquinolone				400	1	1242	496800	0	0
2021/2030	KIRUDDU NRH	3	DOXYCYCLINE 100MG CAPS		Tetracycline				20	100	7048.92	140978	0	0
2021/2031	KIRUDDU NRH	3	ERYTHROMYCIN STEARATE 250MG TABLET		Macrolide				1	1000	108284	108284	0	0
2021/2032	KIRUDDU NRH	3	CLARITHROMYCIN SR 500MG		Macrolide				20	7	23005	460100	0	0
2021/2033	KIRUDDU NRH	3	CEFIXIME 200 TABLET		Cephalosporin				100	100	52920	5292000	0	0
2021/2034	KIRUDDU NRH	3	LEVOFLOXACIN 500MG/100ML INJECTION		Fluroquinolone				600	1	6179.25	3707550	0	0
2021/2035	KIRUDDU NRH	3	CEFOTAXIME SODIUM POWDER FOR INJECTION 1GM VIAL		Cephalosporin				400	1	3339	1335600	0	0
2021/2036	KIRUDDU NRH	3	PIPERACILLIN -TAZOBACTAM 4.5G INJ		Penicillin				400	1	11149.8	4459920	0	0
2021/2037	KIRUDDU NRH	3	AMIKACIN 500MG/2ML INJECTION		Aminoglycoside				100	1	8025	802500	0	0
2021/2038	KIRUDDU NRH	3	METRONIDAZOLE 500MG/100ML INFUSION 100 ML		Imidazole				573	1	1123.5	643766	0	0
2021/2039	KIRUDDU NRH	3	METRONIDAZOLE 500MG/100ML INFUSION 100 ML		Imidazole				2427	1	1123.5	2.72673e+06	0	0
2021/2040	KIRUDDU NRH	3	COTRIMOXAZOLE 120MG TABLET		Sulphonamide				19	1000	0	0	0	0
2021/2041	KIRUDDU NRH	3	COTRIMOXAZOLE 120MG TABLET		Sulphonamide				5	1000	0	0	0	0
2021/2042	KIRUDDU NRH	3	COTRIMOXAZOLE 120MG TABLET		Sulphonamide				36	1000	0	0	0	0
2021/2043	KIRUDDU NRH	4	MEROPENEM INJ 500MG VIAL		Carbapenems				100	1	15660	1566000	0	0
2021/2044	KIRUDDU NRH	4	LEVOFLOXACIN 500MG/100ML INJECTION		Fluroquinolone				600	1	6179.25	3707550	0	0
2021/2045	KIRUDDU NRH	4	AMIKACIN 500MG/2ML INJECTION		Aminoglycoside				100	1	8025	802500	0	0
2021/2046	KIRUDDU NRH	4	FLUCLOXACILLIN/AMOXYCILLIN 500MG/500MG INJECTION		Penicillin				400	1	7490	2996000	0	0
2021/2047	KIRUDDU NRH	4	AMPICILLINE/CLOXACILINE 250MG/250MG INJ		Penicillin				2	100	70200	140400	0	0
2021/2048	KIRUDDU NRH	4	IMIPENEM 500MG + CILASTATIN 500MG INJ		Carbapenems				100	1	24610	2461000	0	0
2021/2049	KIRUDDU NRH	4	AMOXICILLIN 250MG CAPSULE		Penicillin				10	1000	62508.6	625086	0	0
2021/2050	KIRUDDU NRH	4	AMPICILLIN/CLOXACILLIN 250MG/250MG CAPSULES		Penicillin				25	100	13910	347750	0	0
2021/2051	KIRUDDU NRH	4	CIPROFLOXACIN IV 200MG/100ML VIAL		Fluroquinolone				360	1	1242	447120	0	0
2021/2052	KIRUDDU NRH	4	DOXYCYCLINE 100MG CAPS		Tetracycline				20	100	7048.92	140978	0	0
2021/2053	KIRUDDU NRH	4	ERYTHROMYCIN STEARATE 250MG TABLET		Macrolide				1	1000	108284	108284	0	0
2021/2054	KIRUDDU NRH	4	CEFIXIME 400MG CAPSULE		Cephalosporin				50	100	72225	3611250	0	0
2021/2055	KIRUDDU NRH	4	VANCOMYCIN INJ. 500MG		Glycopeptide				50	1	10700	535000	0	0
2021/2056	KIRUDDU NRH	4	CEFTRIAXONE SODIUM 1G POWDER FOR INJ.VIAL		Cephalosporin				6000	1	1530	9180000	0	0
2021/2057	KIRUDDU NRH	4	CEFOTAXIME SODIUM POWDER FOR INJECTION 1GM VIAL		Cephalosporin				200	1	3339	667800	0	0
2021/2058	KIRUDDU NRH	4	PIPERACILLIN -TAZOBACTAM 4.5G INJ		Penicillin				200	1	11149.8	2229960	0	0
2021/2059	KIRUDDU NRH	4	METRONIDAZOLE 500MG/100ML INFUSION 100 ML		Imidazole				1928	1	1123.5	2166108	0	0
2021/2060	KIRUDDU NRH	4	METRONIDAZOLE 500MG/100ML INFUSION 100 ML		Imidazole				1072	1	1123.5	1204392	0	0
2021/2061	KIRUDDU NRH	4	CIPROFLOXACIN 500MG TABLET		Fluroquinolone				20	100	11839.8	236797	0	0
2021/2062	KIRUDDU NRH	4	METRONIDAZOLE 200MG TABLET		Imidazole				20	1000	20102	402039	0	0
2021/2063	KIRUDDU NRH	4	CLARITHROMYCIN SR 500MG		Macrolide				20	7	23005	460100	0	0
2021/2064	KIRUDDU NRH	4	AZITHROMYCIN TABS 500MG		Macrolide				200	3	1618.37	323674	0	0
2021/2065	KIRUDDU NRH	5	LEVOFLOXACIN 500MG/100ML INJECTION		Fluroquinolone				31	1	6179.25	191557	0	0
2021/2066	KIRUDDU NRH	5	LEVOFLOXACIN 500MG/100ML INJECTION		Fluroquinolone				193	1	6179.25	1.1926e+06	0	0
2021/2067	KIRUDDU NRH	5	LEVOFLOXACIN 500MG/100ML INJECTION		Fluroquinolone				628	1	6179.25	3880569	0	0
2021/2068	KIRUDDU NRH	5	PENICILLIN, BENZATHINE BENZYL 2.4MU/1.44G VIAL		Penicillin				45	10	11074.5	498352	0	0
2021/2069	KIRUDDU NRH	5	CEFTRIAXONE SODIUM 1G POWDER FOR INJ.VIAL		Cephalosporin				5098	1	1530	7799940	0	0
2021/2070	KIRUDDU NRH	5	CEFTRIAXONE SODIUM 1G POWDER FOR INJ.VIAL		Cephalosporin				1902	1	1530	2910060	0	0
2021/2071	KIRUDDU NRH	5	CEFOTAXIME SODIUM POWDER FOR INJECTION 1GM VIAL		Cephalosporin				200	1	3339	667800	0	0
2021/2072	KIRUDDU NRH	5	AMIKACIN 500MG/2ML INJECTION		Aminoglycoside				200	1	8025	1605000	0	0
2021/2073	KIRUDDU NRH	5	FLUCLOXACILLIN/AMOXYCILLIN 500MG/500MG INJECTION		Penicillin				640	1	7490	4793600	0	0
2021/2074	KIRUDDU NRH	5	METRONIDAZOLE 500MG/100ML INFUSION 100 ML		Imidazole				2318	1	1123.5	2604273	0	0
2021/2075	KIRUDDU NRH	5	METRONIDAZOLE 500MG/100ML INFUSION 100 ML		Imidazole				1682	1	1123.5	1889727	0	0
2021/2076	KIRUDDU NRH	5	AMPICILLINE/CLOXACILINE 250MG/250MG INJ		Penicillin				2	100	70200	140400	0	0
2021/2077	KIRUDDU NRH	5	IMIPENEM 500MG + CILASTATIN 500MG INJ		Carbapenems				100	1	24610	2461000	0	0
2021/2078	KIRUDDU NRH	5	CIPROFLOXACIN 500MG TABLET		Fluroquinolone				10	100	11839.8	118398	0	0
2021/2079	KIRUDDU NRH	5	CIPROFLOXACIN IV 200MG/100ML VIAL		Fluroquinolone				440	1	1418.54	624158	0	0
2021/2080	KIRUDDU NRH	5	DOXYCYCLINE 100MG CAPS		Tetracycline				10	100	7112.73	71127.3	0	0
2021/2081	KIRUDDU NRH	5	METRONIDAZOLE 200MG TABLET		Imidazole				20	1000	20102	402039	0	0
2021/2082	KIRUDDU NRH	5	CLARITHROMYCIN SR 500MG		Macrolide				20	7	23005	460100	0	0
2021/2083	KIRUDDU NRH	5	CEFIXIME 400MG CAPSULE		Cephalosporin				150	100	72225	10833750	0	0
2021/2084	KIRUDDU NRH	5	AMOXICILLIN CLAVULANATE 625MG TABLET		Penicillin				1200	14	9148.5	10978200	0	0
2021/2085	KIRUDDU NRH	5	AZITHROMYCIN TABS 500MG		Macrolide				300	3	1555.24	466572	0	0
2021/2086	KIRUDDU NRH	5	VANCOMYCIN INJ. 500MG		Glycopeptide				150	1	10700	1605000	0	0
2021/2087	KIRUDDU NRH	6	MEROPENEM INJ 500MG VIAL		Carbapenems				100	1	15660	1566000	0	0
2021/2088	KIRUDDU NRH	6	LEVOFLOXACIN 500MG/100ML INJECTION		Fluroquinolone				600	1	6179.25	3707550	0	0
2021/2089	KIRUDDU NRH	6	PENICILLIN, BENZATHINE BENZYL 2.4MU/1.44G VIAL		Penicillin				50	10	11074.5	553725	0	0
2021/2090	KIRUDDU NRH	6	CEFTRIAXONE SODIUM 1G POWDER FOR INJ.VIAL		Cephalosporin				5526	1	1530	8454780	0	0
2021/2091	KIRUDDU NRH	6	CEFTRIAXONE SODIUM 1G POWDER FOR INJ.VIAL		Cephalosporin				474	1	1530	725220	0	0
2021/2092	KIRUDDU NRH	6	CEFOTAXIME SODIUM POWDER FOR INJECTION 1GM VIAL		Cephalosporin				200	1	3339	667800	0	0
2021/2093	KIRUDDU NRH	6	PIPERACILLIN -TAZOBACTAM 4.5G INJ		Penicillin				200	1	10897.6	2179526	0	0
2021/2094	KIRUDDU NRH	6	AMIKACIN 500MG/2ML INJECTION		Aminoglycoside				100	1	8025	802500	0	0
2021/2095	KIRUDDU NRH	6	FLUCLOXACILLIN/AMOXYCILLIN 500MG/500MG INJECTION		Penicillin				400	1	7490	2996000	0	0
2021/2096	KIRUDDU NRH	6	METRONIDAZOLE 500MG/100ML INFUSION 100 ML		Imidazole				818	1	1123.5	919023	0	0
2021/2097	KIRUDDU NRH	6	METRONIDAZOLE 500MG/100ML INFUSION 100 ML		Imidazole				2182	1	1123.5	2451477	0	0
2021/2098	KIRUDDU NRH	6	IMIPENEM 500MG + CILASTATIN 500MG INJ		Carbapenems				100	1	24610	2461000	0	0
2021/2099	KIRUDDU NRH	6	AMOXICILLIN 250MG CAPSULE		Penicillin				10	1000	62678.2	626782	0	0
2021/2100	KIRUDDU NRH	6	AMPICILLIN/CLOXACILLIN 250MG/250MG CAPSULES		Penicillin				9	100	13910	125190	0	0
2021/2101	KIRUDDU NRH	6	AMPICILLIN/CLOXACILLIN 250MG/250MG CAPSULES		Penicillin				16	100	13910	222560	0	0
2021/2102	KIRUDDU NRH	6	CIPROFLOXACIN 500MG TABLET		Fluroquinolone				20	100	12419.4	248388	0	0
2021/2103	KIRUDDU NRH	6	CIPROFLOXACIN IV 200MG/100ML VIAL		Fluroquinolone				25	1	1418.54	35463.5	0	0
2021/2104	KIRUDDU NRH	6	CIPROFLOXACIN IV 200MG/100ML VIAL		Fluroquinolone				375	1	1418.54	531952	0	0
2021/2105	KIRUDDU NRH	6	DOXYCYCLINE 100MG CAPS		Tetracycline				20	100	7112.73	142255	0	0
2021/2106	KIRUDDU NRH	6	ERYTHROMYCIN STEARATE 250MG TABLET		Macrolide				1	1000	108284	108284	0	0
2021/2107	KIRUDDU NRH	6	METRONIDAZOLE 200MG TABLET		Imidazole				20	1000	20365.4	407308	0	0
2021/2108	KIRUDDU NRH	6	CLARITHROMYCIN SR 500MG		Macrolide				20	7	23005	460100	0	0
2021/2109	KIRUDDU NRH	6	CEFIXIME 400MG CAPSULE		Cephalosporin				50	100	72225	3611250	0	0
2021/2110	KIRUDDU NRH	6	AMOXICILLIN CLAVULANATE 625MG TABLET		Penicillin				300	14	9148.5	2744550	0	0
2021/2111	KIRUDDU NRH	6	AZITHROMYCIN TABS 500MG		Macrolide				200	3	1555.24	311048	0	0
2021/2112	KIRUDDU NRH	6	VANCOMYCIN INJ. 500MG		Glycopeptide				50	1	10700	535000	0	0
2021/2113	KIRUDDU NRH	7	MEROPENEM INJ 500MG VIAL		Carbapenems				200	1	15515	3103000	0	0
2021/2114	KIRUDDU NRH	7	LEVOFLOXACIN 500MG/100ML INJECTION		Fluroquinolone				176	1	6179.25	1087548	0	0
2021/2115	KIRUDDU NRH	7	LEVOFLOXACIN 500MG/100ML INJECTION		Fluroquinolone				324	1	6179.25	2002077	0	0
2021/2116	KIRUDDU NRH	7	CEFTRIAXONE SODIUM 1G POWDER FOR INJ.VIAL		Cephalosporin				6000	1	1530	9180000	0	0
2021/2117	KIRUDDU NRH	7	PIPERACILLIN -TAZOBACTAM 4.5G INJ		Penicillin				200	1	10897.6	2179526	0	0
2021/2118	KIRUDDU NRH	7	AMIKACIN 500MG/2ML INJECTION		Aminoglycoside				100	1	8025	802500	0	0
2021/2119	KIRUDDU NRH	7	FLUCLOXACILLIN/AMOXYCILLIN 500MG/500MG INJECTION		Penicillin				200	1	7490	1498000	0	0
2021/2120	KIRUDDU NRH	7	METRONIDAZOLE 500MG/100ML INFUSION 100 ML		Imidazole				2026	1	1123.5	2276211	0	0
2021/2121	KIRUDDU NRH	7	METRONIDAZOLE 500MG/100ML INFUSION 100 ML		Imidazole				974	1	1123.5	1094289	0	0
2021/2122	KIRUDDU NRH	7	AMPICILLINE/CLOXACILINE 250MG/250MG INJ		Penicillin				2	100	61055	122110	0	0
2021/2123	KIRUDDU NRH	7	AMOXICILLIN 250MG CAPSULE		Penicillin				10	1000	62100.1	621001	0	0
2021/2124	KIRUDDU NRH	7	AMPICILLIN/CLOXACILLIN 250MG/250MG CAPSULES		Penicillin				30	100	13910	417300	0	0
2021/2125	KIRUDDU NRH	7	CIPROFLOXACIN 500MG TABLET		Fluroquinolone				20	100	12495.2	249904	0	0
2021/2126	KIRUDDU NRH	7	CIPROFLOXACIN IV 200MG/100ML VIAL		Fluroquinolone				186	1	1431.76	266307	0	0
2021/2127	KIRUDDU NRH	7	CIPROFLOXACIN IV 200MG/100ML VIAL		Fluroquinolone				14	1	1431.76	20044.6	0	0
2021/2128	KIRUDDU NRH	7	DOXYCYCLINE 100MG CAPS		Tetracycline				20	100	7186.13	143723	0	0
2021/2129	KIRUDDU NRH	7	ERYTHROMYCIN STEARATE 250MG TABLET		Macrolide				1	1000	109296	109296	0	0
2021/2130	KIRUDDU NRH	7	METRONIDAZOLE 200MG TABLET		Imidazole				30	1000	20591.3	617740	0	0
2021/2131	KIRUDDU NRH	7	AMOXICILLIN CLAVULANATE 625MG TABLET		Penicillin				300	14	9148.5	2744550	0	0
2021/2132	KIRUDDU NRH	7	AZITHROMYCIN TABS 500MG		Macrolide				200	3	1555.24	311048	0	0
2021/2133	KIRUDDU NRH	7	VANCOMYCIN INJ. 500MG		Glycopeptide				50	1	10700	535000	0	0
2021/2134	KIRUDDU NRH	8	MEROPENEM INJ 500MG VIAL		Carbapenems				200	1	15515	3103000	0	0
2021/2135	KIRUDDU NRH	8	LEVOFLOXACIN 500MG/100ML INJECTION		Fluroquinolone				500	1	6179.25	3089625	0	0
2021/2136	KIRUDDU NRH	8	CEFTRIAXONE SODIUM 1G POWDER FOR INJ.VIAL		Cephalosporin				5634	1	1530	8620020	0	0
2021/2137	KIRUDDU NRH	8	CEFTRIAXONE SODIUM 1G POWDER FOR INJ.VIAL		Cephalosporin				366	1	1530	559980	0	0
2021/2138	KIRUDDU NRH	8	PIPERACILLIN -TAZOBACTAM 4.5G INJ		Penicillin				200	1	10897.6	2179526	0	0
2021/2139	KIRUDDU NRH	8	AMIKACIN 500MG/2ML INJECTION		Aminoglycoside				100	1	8025	802500	0	0
2021/2140	KIRUDDU NRH	8	FLUCLOXACILLIN/AMOXYCILLIN 500MG/500MG INJECTION		Penicillin				200	1	7490	1498000	0	0
2021/2141	KIRUDDU NRH	8	METRONIDAZOLE 500MG/100ML INFUSION 100 ML		Imidazole				2500	1	1123.5	2808750	0	0
2021/2142	KIRUDDU NRH	8	METRONIDAZOLE 500MG/100ML INFUSION 100 ML		Imidazole				26	1	1123.5	29211	0	0
2021/2143	KIRUDDU NRH	8	METRONIDAZOLE 500MG/100ML INFUSION 100 ML		Imidazole				474	1	1123.5	532539	0	0
2021/2144	KIRUDDU NRH	8	AMPICILLINE/CLOXACILINE 250MG/250MG INJ		Penicillin				2	100	61055	122110	0	0
2021/2145	KIRUDDU NRH	8	AMOXICILLIN 250MG CAPSULE		Penicillin				10	1000	62100.1	621001	0	0
2021/2146	KIRUDDU NRH	8	AMPICILLIN/CLOXACILLIN 250MG/250MG CAPSULES		Penicillin				30	100	13910	417300	0	0
2021/2147	KIRUDDU NRH	8	CIPROFLOXACIN 500MG TABLET		Fluroquinolone				20	100	12495.2	249904	0	0
2021/2148	KIRUDDU NRH	8	CIPROFLOXACIN IV 200MG/100ML VIAL		Fluroquinolone				200	1	1431.76	286352	0	0
2021/2149	KIRUDDU NRH	8	METRONIDAZOLE 200MG TABLET		Fluroquinolone				30	1000	20591.3	617740	0	0
2021/2150	KIRUDDU NRH	8	DOXYCYCLINE 100MG CAPS		Tetracycline				20	100	7186.13	143723	0	0
2021/2151	KIRUDDU NRH	8	ERYTHROMYCIN STEARATE 250MG TABLET		Macrolide				1	1000	109296	109296	0	0
2021/2152	KIRUDDU NRH	8	CLARITHROMYCIN SR 500MG		Macrolide				35	7	23005	805175	0	0
2021/2153	KIRUDDU NRH	8	CLARITHROMYCIN SR 500MG		Macrolide				65	7	23005	1495325	0	0
2021/2154	KIRUDDU NRH	8	AMOXICILLIN CLAVULANATE 625MG TABLET		Penicillin				300	14	9148.5	2744550	0	0
2021/2155	KIRUDDU NRH	8	AZITHROMYCIN TABS 500MG		Macrolide				200	3	1555.24	311048	0	0
2021/2156	KIRUDDU NRH	8	VANCOMYCIN INJ. 500MG		Glycopeptide				50	1	10700	535000	0	0
2021/2157	KIRUDDU NRH	9	MEROPENEM INJ 500MG VIAL		Carbapenems				200	1	15515	3103000	0	0
2021/2158	KIRUDDU NRH	9	LEVOFLOXACIN 500MG/100ML INJECTION		Fluroquinolone				75	1	6179.25	463444	0	0
2021/2159	KIRUDDU NRH	9	CEFTRIAXONE SODIUM 1G POWDER FOR INJ.VIAL		Cephalosporin				6000	1	1652.4	9914400	0	0
2021/2160	KIRUDDU NRH	9	PIPERACILLIN -TAZOBACTAM 4.5G INJ		Penicillin				200	1	10722.5	2144508	0	0
2021/2161	KIRUDDU NRH	9	AMIKACIN 500MG/2ML INJECTION		Aminoglycoside				100	1	8025	802500	0	0
2021/2162	KIRUDDU NRH	9	FLUCLOXACILLIN/AMOXYCILLIN 500MG/500MG INJECTION		Penicillin				20	1	7490	149800	0	0
2021/2163	KIRUDDU NRH	9	METRONIDAZOLE 500MG/100ML INFUSION 100 ML		Imidazole				626	1	1123.5	703311	0	0
2021/2164	KIRUDDU NRH	9	METRONIDAZOLE 500MG/100ML INFUSION 100 ML		Imidazole				2374	1	1123.5	2667189	0	0
2021/2165	KIRUDDU NRH	9	AMPICILLINE/CLOXACILINE 250MG/250MG INJ		Penicillin				2	100	61055	122110	0	0
2021/2166	KIRUDDU NRH	9	AMOXICILLIN 250MG CAPSULE		Penicillin				10	1000	61835.6	618356	0	0
2021/2167	KIRUDDU NRH	9	AMPICILLIN/CLOXACILLIN 250MG/250MG CAPSULES		Penicillin				30	100	13875.8	416272	0	0
2021/2168	KIRUDDU NRH	9	CIPROFLOXACIN 500MG TABLET		Fluroquinolone				20	100	12810	256200	0	0
2021/2169	KIRUDDU NRH	9	CIPROFLOXACIN IV 200MG/100ML VIAL		Fluroquinolone				200	1	1431.76	286352	0	0
2021/2170	KIRUDDU NRH	9	DOXYCYCLINE 100MG CAPS		Tetracycline				20	100	7186.13	143723	0	0
2021/2171	KIRUDDU NRH	9	ERYTHROMYCIN STEARATE 250MG TABLET		Macrolide				1	1000	109296	109296	0	0
2021/2172	KIRUDDU NRH	9	METRONIDAZOLE 200MG TABLET		Imidazole				30	1000	20781.3	623440	0	0
2021/2173	KIRUDDU NRH	9	CLARITHROMYCIN SR 500MG		Macrolide				100	7	23005	2300500	0	0
2021/2174	KIRUDDU NRH	9	AMOXICILLIN CLAVULANATE 1.2G INJECTION		Penicillin				200	1	4654.5	930900	0	0
2021/2175	KIRUDDU NRH	9	AMOXICILLIN CLAVULANATE 625MG TABLET		Penicillin				300	14	9148.5	2744550	0	0
2021/2176	KIRUDDU NRH	9	AZITHROMYCIN TABS 500MG		Macrolide				200	3	1555.24	311048	0	0
2021/2177	KIRUDDU NRH	9	VANCOMYCIN INJ. 500MG		Glycopeptide				50	1	10700	535000	0	0
2021/2178	KIRUDDU NRH	10	MEROPENEM INJ 500MG VIAL		Carbapenems				200	1	15515	3103000	0	0
2021/2179	KIRUDDU NRH	10	LEVOFLOXACIN 750MG/150ML INJECTION		Fluroquinolone				500	1	6179.25	3089625	0	0
2021/2180	KIRUDDU NRH	10	CEFTRIAXONE SODIUM 1G POWDER FOR INJ.VIAL		Cephalosporin				6000	1	1652.4	9914400	0	0
2021/2181	KIRUDDU NRH	10	PIPERACILLIN -TAZOBACTAM 4.5G INJ		Penicillin				127	1	10722.5	1.36176e+06	0	0
2021/2182	KIRUDDU NRH	10	PIPERACILLIN -TAZOBACTAM 4.5G INJ		Penicillin				73	1	10722.5	782745	0	0
2021/2183	KIRUDDU NRH	10	AMIKACIN 500MG/2ML INJECTION		Aminoglycoside				100	1	8025	802500	0	0
2021/2184	KIRUDDU NRH	10	FLUCLOXACILLIN/AMOXYCILLIN 500MG/500MG INJECTION		Penicillin				200	1	7490	1498000	0	0
2021/2185	KIRUDDU NRH	10	METRONIDAZOLE 500MG/100ML INFUSION 100 ML		Imidazole				1126	1	1123.5	1265061	0	0
2021/2186	KIRUDDU NRH	10	METRONIDAZOLE 500MG/100ML INFUSION 100 ML		Imidazole				1874	1	1123.5	2105439	0	0
2021/2187	KIRUDDU NRH	10	AMPICILLINE/CLOXACILINE 250MG/250MG INJ		Penicillin				2	100	61055	122110	0	0
2021/2188	KIRUDDU NRH	10	AMOXICILLIN 250MG CAPSULE		Penicillin				10	1000	61835	618350	0	0
2021/2189	KIRUDDU NRH	10	AMPICILLIN/CLOXACILLIN 250MG/250MG CAPSULES		Penicillin				30	100	13875.8	416272	0	0
2021/2190	KIRUDDU NRH	10	CIPROFLOXACIN 500MG TABLET		Fluroquinolone				20	100	12810	256200	0	0
2021/2191	KIRUDDU NRH	10	CIPROFLOXACIN IV 200MG/100ML VIAL		Fluroquinolone				75	1	1431.76	107382	0	0
2021/2192	KIRUDDU NRH	10	CIPROFLOXACIN IV 200MG/100ML VIAL		Fluroquinolone				125	1	1431.76	178970	0	0
2021/2193	KIRUDDU NRH	10	DOXYCYCLINE 100MG CAPS		Tetracycline				20	100	7186.13	143723	0	0
2021/2194	KIRUDDU NRH	10	ERYTHROMYCIN STEARATE 250MG TABLET		Macrolide				1	1000	109296	109296	0	0
2021/2195	KIRUDDU NRH	10	METRONIDAZOLE 200MG TABLET		Imidazole				30	1000	20781.3	623440	0	0
2021/2196	KIRUDDU NRH	10	AMOXICILLIN CLAVULANATE 1.2G INJECTION		Penicillin				200	1	4654.5	930900	0	0
2021/2197	KIRUDDU NRH	10	AMOXICILLIN CLAVULANATE 625MG TABLET		Penicillin				300	14	9148.5	2744550	0	0
2021/2198	KIRUDDU NRH	10	CLARITHROMYCIN SR 500MG		Penicillin				100	7	23005	2300500	0	0
2021/2199	KIRUDDU NRH	10	AZITHROMYCIN TABS 500MG		Macrolide				200	3	1555.24	311048	0	0
2021/2200	KIRUDDU NRH	10	VANCOMYCIN INJ. 500MG		Glycopeptide				50	1	10700	535000	0	0
2021/2201	KIRUDDU NRH	11	MEROPENEM INJ 500MG VIAL		Carbapenems				200	1	15515	3103000	0	0
2021/2202	KIRUDDU NRH	11	LEVOFLOXACIN 500MG/100ML INJECTION		Fluroquinolone				132	1	6179.25	815661	0	0
2021/2203	KIRUDDU NRH	11	LEVOFLOXACIN 500MG/100ML INJECTION		Fluroquinolone				368	1	6179.25	2273964	0	0
2021/2204	KIRUDDU NRH	11	CEFTRIAXONE SODIUM 1G POWDER FOR INJ.VIAL		Cephalosporin				6000	1	1652.4	9914400	0	0
2021/2205	KIRUDDU NRH	11	PIPERACILLIN -TAZOBACTAM 4.5G INJ		Penicillin				200	1	10772.5	2154508	0	0
2021/2206	KIRUDDU NRH	11	AMIKACIN 500MG/2ML INJECTION		Aminoglycoside				100	1	8025	802500	0	0
2021/2207	KIRUDDU NRH	11	AMPICILLINE/CLOXACILINE 250MG/250MG INJ		Penicillin				2	100	61055	122110	0	0
2021/2208	KIRUDDU NRH	11	AMOXICILLIN 250MG CAPSULE		Penicillin				10	1000	62032.9	620329	0	0
2021/2209	KIRUDDU NRH	11	AMPICILLIN/CLOXACILLIN 250MG/250MG CAPSULES		Penicillin				30	100	13875.8	416272	0	0
2021/2210	KIRUDDU NRH	11	CIPROFLOXACIN 500MG TABLET		Fluroquinolone				20	100	12610	252200	0	0
2021/2211	KIRUDDU NRH	11	CIPROFLOXACIN IV 200MG/100ML VIAL		Fluroquinolone				200	1	1455.02	291004	0	0
2021/2212	KIRUDDU NRH	11	DOXYCYCLINE 100MG CAPS		Tetracycline				20	100	7186.13	143723	0	0
2021/2213	KIRUDDU NRH	11	ERYTHROMYCIN STEARATE 250MG TABLET		Macrolide				1	1000	109296	109296	0	0
2021/2214	KIRUDDU NRH	11	METRONIDAZOLE 200MG TABLET		Imidazole				30	1000	21101.1	633032	0	0
2021/2215	KIRUDDU NRH	11	CLARITHROMYCIN SR 500MG		Macrolide				100	7	23005	2300500	0	0
2021/2216	KIRUDDU NRH	11	AMOXICILLIN CLAVULANATE 1.2G INJECTION		Penicillin				200	1	4654.5	930900	0	0
2021/2217	KIRUDDU NRH	11	AMOXICILLIN CLAVULANATE 625MG TABLET		Penicillin				300	14	9148.5	2744550	0	0
2021/2218	KIRUDDU NRH	11	AZITHROMYCIN TABS 500MG		Macrolide				200	3	1555.24	311048	0	0
2021/2219	KIRUDDU NRH	11	VANCOMYCIN INJ. 500MG		Glycopeptide				50	1	10700	535000	0	0
2021/2220	KIRUDDU NRH	11	COTRIMOXAZOLE 960 MG TABS		Sulphonamide				18	1000	0	0	0	0
2021/2221	KIRUDDU NRH	12	MEROPENEM INJ 500MG VIAL		Carbapenems				200	1	15515	3103000	0	0
2021/2222	KIRUDDU NRH	12	LEVOFLOXACIN 500MG/100ML INJECTION		Fluroquinolone				500	1	6179.25	3089625	0	0
2021/2223	KIRUDDU NRH	12	CEFTRIAXONE SODIUM 1G POWDER FOR INJ.VIAL		Cephalosporin				6000	1	1652.4	9914400	0	0
2021/2224	KIRUDDU NRH	12	AMIKACIN 500MG/2ML INJECTION		Aminoglycoside				100	1	8025	802500	0	0
2021/2225	KIRUDDU NRH	12	METRONIDAZOLE 500MG/100ML INFUSION 100 ML		Imidazole				1860	1	1123.5	2089710	0	0
2021/2226	KIRUDDU NRH	12	METRONIDAZOLE 500MG/100ML INFUSION 100 ML		Imidazole				1140	1	1123.5	1280790	0	0
2021/2227	KIRUDDU NRH	12	AMOXICILLIN 250MG CAPSULE		Penicillin				10	1000	61256.4	612564	0	0
2021/2228	KIRUDDU NRH	12	AMPICILLIN/CLOXACILLIN 250MG/250MG CAPSULES		Penicillin				30	1000	13896.9	416906	0	0
2021/2229	KIRUDDU NRH	12	CIPROFLOXACIN 500MG TABLET		Fluroquinolone				20	100	13023.8	260476	0	0
2021/2230	KIRUDDU NRH	12	CIPROFLOXACIN IV 200MG/100ML VIAL		Fluroquinolone				200	1	1455.02	291004	0	0
2021/2231	KIRUDDU NRH	12	DOXYCYCLINE 100MG CAPS		Tetracycline				20	100	7194.6	143892	0	0
2021/2232	KIRUDDU NRH	12	ERYTHROMYCIN STEARATE 250MG TABLET		Macrolide				1	1000	109296	109296	0	0
2021/2233	KIRUDDU NRH	12	METRONIDAZOLE 200MG TABLET		Imidazole				30	1000	21129.6	633888	0	0
2021/2234	KIRUDDU NRH	12	CLARITHROMYCIN SR 500MG		Macrolide				65	7	23005	1495325	0	0
2021/2235	KIRUDDU NRH	12	CLARITHROMYCIN SR 500MG		Macrolide				35	7	23005	805175	0	0
2021/2236	KIRUDDU NRH	12	AMOXICILLIN CLAVULANATE 1.2G INJECTION		Penicillin				200	1	4654.5	930900	0	0
2021/2237	KIRUDDU NRH	12	AMOXICILLIN CLAVULANATE 625MG TABLET		Penicillin				181	14	9148.5	1.65588e+06	0	0
2021/2238	KIRUDDU NRH	12	AZITHROMYCIN TABS 500MG		Macrolide				200	3	1555.24	311048	0	0
2021/2239	KIRUDDU NRH	12	VANCOMYCIN INJ. 500MG		Glycopeptide				34	1	10700	363800	0	0
2021/2240	KIRUDDU NRH	12	MEROPENEM INJ 500MG VIAL		Carbapenems				200	1	15515	3103000	0	0
2021/2241	KIRUDDU NRH	12	LEVOFLOXACIN 500MG/100ML INJECTION		Fluroquinolone				500	1	6179.25	3089625	0	0
2021/2242	KIRUDDU NRH	12	AMIKACIN 500MG/2ML INJECTION		Aminoglycoside				100	1	8025	802500	0	0
2021/2243	KIRUDDU NRH	12	METRONIDAZOLE 500MG/100ML INFUSION 100 ML		Imidazole				2360	1	1123.5	2651460	0	0
2021/2244	KIRUDDU NRH	12	METRONIDAZOLE 500MG/100ML INFUSION 100 ML		Imidazole				640	1	1123.5	719040	0	0
2021/2245	KIRUDDU NRH	12	AMPICILLIN/CLOXACILLIN 250MG/250MG CAPSULES		Penicillin				30	100	13896.9	416906	0	0
2021/2246	KIRUDDU NRH	12	CIPROFLOXACIN 500MG TABLET		Fluroquinolone				20	100	1302.78	26055.6	0	0
2021/2247	KIRUDDU NRH	12	CIPROFLOXACIN IV 200MG/100ML VIAL		Fluroquinolone				200	1	1455.02	291004	0	0
2021/2248	KIRUDDU NRH	12	DOXYCYCLINE 100MG CAPS		Tetracycline				20	100	7194.6	143892	0	0
2021/2249	KIRUDDU NRH	12	ERYTHROMYCIN STEARATE 250MG TABLET		Macrolide				1	1000	109296	109296	0	0
2021/2250	KIRUDDU NRH	12	METRONIDAZOLE 200MG TABLET		Imidazole				17	1000	21129.6	359203	0	0
2021/2251	KIRUDDU NRH	12	METRONIDAZOLE 200MG TABLET		Imidazole				13	1000	21129.6	274685	0	0
2021/2252	KIRUDDU NRH	12	CLARITHROMYCIN SR 500MG		Macrolide				100	7	23005	2300500	0	0
2021/2253	KIRUDDU NRH	12	AMOXICILLIN CLAVULANATE 1.2G INJECTION		Penicillin				200	1	4654.5	930900	0	0
2021/2254	KIRUDDU NRH	12	AMOXICILLIN CLAVULANATE 625MG TABLET		Penicillin				40	14	9148.5	365940	0	0
2021/2255	KIRUDDU NRH	12	AMOXICILLIN CLAVULANATE 625MG TABLET		Penicillin				260	14	9148.5	2378610	0	0
2021/2256	KIRUDDU NRH	12	AZITHROMYCIN TABS 500MG		Macrolide				200	3	1555.24	311048	0	0
2021/2257	KIRUDDU NRH	12	VANCOMYCIN INJ. 500MG		Glycopeptide				50	1	10700	535000	0	0
2021/2258	KIRUDDU NRH	12	CEFTRIAXONE SODIUM 1G POWDER FOR INJ.VIAL		Cephalosporin				6000	1	1652.4	9914400	0	0
2021/2259	KIRUDDU NRH	12	AMOXICILLIN 250MG CAPSULE		Penicillin				10	1000	61256.4	612564	0	0
2021/2260	KIRUDDU NRH	12	COTRIMOXAZOLE 120MG TABLET		Sulphonamide				23	1000	0	0	0	0
2021/2261	KIRUDDU NRH	12	COTRIMOXAZOLE 960 MG TABS		Sulphonamide				17	1000	0	0	0	0
													0	0
													0	0
													0	0
													0	0
													0	0
													0	0
													0	0
													0	0
													0	0
													0	0
													0	0
													0	0
													0	0
													0	0
													0	0
													0	0
													0	0
													0	0
													0	0
													0	0
													0	0
													0	0
													0	0
													0	0
													0	0
													0	0
													0	0
													0	0
													0	0
													0	0
													0	0
													0	0
													0	0
													0	0
													0	0
													0	0
													0	0
													0	0
													0	0
													0	0
													0	0
													0	0
													0	0
													0	0
													0	0
													0	0
													0	0
													0	0
													0	0
													0	0
													0	0
													0	0
													0	0
													0	0
													0	0
													0	0
													0	0
													0	0
													0	0
													0	0
													0	0
													0	0
													0	0
													0	0
													0	0
													0	0
													0	0
													0	0
													0	0
													0	0
													0	0
													0	0
													0	0
													0	0
													0	0
													0	0
													0	0
													0	0
													0	0
													0	0
													0	0
													0	0
													0	0
													0	0
													0	0
													0	0
													0	0
													0	0
													0	0
													0	0
													0	0
													0	0
													0	0
													0	0
													0	0
													0	0
													0	0
													0	0
													0	0
													0	0
													0	0
													0	0
													0	0
													0	0
													0	0
													0	0
													0	0
													0	0
													0	0
													0	0
													0	0
													0	0
													0	0
													0	0
													0	0
													0	0
													0	0
													0	0
													0	0
													0	0
													0	0
													0	0
													0	0
													0	0
													0	0
													0	0
													0	0
													0	0
													0	0
													0	0
													0	0
													0	0
													0	0
													0	0
													0	0
													0	0
													0	0
													0	0
													0	0
													0	0
													0	0
													0	0
													0	0
													0	0
													0	0
													0	0
													0	0
													0	0
													0	0
													0	0
													0	0
													0	0
													0	0
													0	0
													0	0
													0	0
													0	0
													0	0
													0	0
													0	0
													0	0
													0	0
													0	0
													0	0
													0	0
													0	0
													0	0
													0	0
													0	0
													0	0
													0	0
													0	0
													0	0
													0	0
													0	0
													0	0
													0	0
													0	0
													0	0
													0	0
													0	0
													0	0
													0	0
													0	0
													0	0
													0	0
													0	0
													0	0
													0	0
													0	0
													0	0
													0	0
													0	0
													0	0
													0	0
													0	0
													0	0
													0	0
													0	0
													0	0
													0	0
													0	0
													0	0
													0	0
													0	0
													0	0
													0	0
													0	0
													0	0
													0	0
													0	0
													0	0
													0	0
													0	0
													0	0
													0	0
													0	0
													0	0
													0	0
													0	0
													0	0
													0	0
													0	0
													0	0
													0	0
													0	0
													0	0
													0	0
													0	0
													0	0
													0	0
													0	0
													0	0
													0	0
													0	0
													0	0
													0	0
													0	0
													0	0
													0	0
													0	0
													0	0
													0	0
													0	0
													0	0
													0	0
													0	0
													0	0
													0	0
													0	0
													0	0
													0	0
													0	0
													0	0
													0	0
													0	0
													0	0
													0	0
													0	0
													0	0
													0	0
													0	0
													0	0
													0	0
													0	0
													0	0
													0	0
													0	0
													0	0
													0	0
													0	0
													0	0
													0	0
													0	0
													0	0
													0	0
													0	0
													0	0
													0	0
													0	0
													0	0
													0	0
													0	0
													0	0
													0	0
													0	0
													0	0
													0	0
													0	0
													0	0
													0	0
													0	0
													0	0
													0	0
													0	0
													0	0
													0	0
													0	0
													0	0
													0	0
													0	0

## Sheet: Master List
Product	Mg	Systemic VS Topical	Antibiotic Class	ATC code	WHO AWaRe 2019	WHO DDDs
AMIKACIN 500MG/2ML INJECTION	500	Systemic	Aminoglycoside	J01GB06	Access	1
AMOXICILLIN 250MG CAPSULE	250	Systemic	Penicillin	J01CA04	Access	1
AMOXICILLIN CLAVULANATE 1.2G INJECTION	1200	Systemic	Penicillin	J01CR02	Access	3
AMOXICILLIN CLAVULANATE 156MG/5ML SYRUP	2184	Systemic	Penicillin	J01CR02	Access	1
AMOXICILLIN CLAVULANATE 625MG TABLET	625	Systemic	Penicillin	J01CR02	Access	1
AMOXICILLIN DISPERSABLE TABLETS 125MG	125	Systemic	Penicillin	J01CA04	Access	1
AMOXICILLIN DISPERSABLE TABLETS 250MG	250	systemic	Penicillin	J01CA04	Access	1
AMOXICILLIN DISPERSABLE TABLETS 250MG [2*10]	250	systemic	Penicillin	J01CA04	Access	1
AMOXICILLIN/CLAVULANIC ACID SYRUP 228/5ML	3192	Systemic	Penicillin	J01CR02	Access	1
AMOXICILLIN/CLAVULANIC ACID TAB 375MG	375	systemic	Penicillin	J01CR02	Access	1
AMOXICILLINE+FLUCLOXACILLINE CAPSULES 250MG/250MG	500	systemic	Penicillin		Unclassified
AMPICILLIN 500MG INJ (PFR) IV/IM/INF	500	Systemic	Penicillin	J01CA01	Access	2
AMPICILLIN 250MG CAPSULE	250	Systemic	Penicillin	J01CA01	Access	2
AMPICILLIN/CLOXACILLIN 250MG/250MG CAPSULES	500	Systemic	Penicillin	J01CR50	Access	4
AMPICILLINE/CLOXACILINE 250MG/250MG INJ	500	Systemic	Penicillin	J01CR50	Access	2
AZITHROMYCIN 250 MG TABLET	250	Systemic	Macrolide	J01FA10	Watch	0.3
AZITHROMYCIN TABS 500MG	500	Systemic	Macrolide	J01FA10	Watch	0.3
CEFIXIME 200 TABLET	200	Systemic	Cephalosporin	J01DD08	Watch	0.4
CEFIXIME 400MG CAPSULE	400	Systemic	Cephalosporin	J01DD08	Watch	0.4
CEFOTAXIME SODIUM POWDER FOR INJECTION 1GM VIAL	1000	Systemic	Cephalosporin	J01DD01	Watch	4
CEFOTAXIME SODIUM POWDER FOR INJECTION 500GM VIAL	500	Systemic	Cephalosporin	J01DD01	Watch	4
CEFTRIAXONE SODIUM 1G POWDER FOR INJ.VIAL	1000	Systemic	Cephalosporin	J01DD04	Watch	2
CEFUROXIME INJ. 1.5GM	1500	Systemic	Cephalosporin	J01DC02	Watch	3
CEFUROXIME INJ. 750MG	750	Systemic	Cephalosporin	J01DC02	Watch	3
CEFUROXIME SYRUP 125MG/5ML	2500	Systemic	Cephalosporin	J01DC02	Watch	0.5
CEFUROXIME TABLETS 500MG	500	Systemic	Cephalosporin	J01DC02	Watch	0.5
CHLORAMPHENICOL 250 MG CAPSULE	250	Systemic	Amphenicols	J01BA01	Access	3
CHLORAMPHENICOL SODIUM SUCCINATE 1G INJ	1000	Systemic	Amphenicols	J01BA01	Access	3
CIPROFLOXACIN 500MG TABLET	500	Systemic	Fluroquinolone	J01MA02	Watch	1
CIPROFLOXACIN IV 200MG/100ML VIAL	200	Systemic	Fluroquinolone	J01MA02	Watch	0.5
CLARITHROMYCIN SR 500MG	500	Systemic	Macrolide	J01FA09	Watch	0.5
CLOXACILLIN 250MG CAPSULES	250	Systemic	Penicillin	J01CF02	Access	2
CLOXACILLIN 500MG INJ (PFR) IV/IM	500	Systemic	Penicillin	J01CF02	Access	2
COTRIMOXAZOLE 120MG TABLET	120	Systemic	Sulphonamide	J01EE01	Access	4
COTRIMOXAZOLE 480MG TABLET	480	Systemic	Sulphonamide	J01EE01	Access	4
COTRIMOXAZOLE 960 MG TABS	960	Systemic	Sulphonamide	J01EE01	Access	4
COTRIMOXAZOLE INJECTION, 80MG/400MG	480	Systemic	Sulphonamide	J01EE01	Access	20
DOXYCYCLINE 100MG CAPS	100	Systemic	Tetracycline	J01AA02	Access	0.1
ERYTHROMYCIN 125MG/5ML 100ML BOTTLE	2500	Systemic	Macrolide	J01FA01	Watch	1
ERYTHROMYCIN STEARATE 250MG TABLET	250	Systemic	Macrolide	J01FA01	Watch	1
FLUCLOXACILLIN/AMOXYCILLIN 500MG/500MG INJECTION	1000	Systemic	Penicillin	J01CR50	Unclassified
GENTAMYCIN 80MG/2ML INJ IV/IM	80	Systemic	Aminoglycoside	J01GB03	Access	0.24
IMIPENEM 500MG + CILASTATIN 500MG INJ	500	Systemic	Carbapenems	J01DH51	Reserve	2
KANAMYCIN 1G AMPOULES	1000	Systemic	Aminoglycoside	J01GB04	Watch	1
KANAMYCIN 1G VIALS	1000	Systemic	Aminoglycoside	J01GB04	Watch	1
LEVOFLOXACIN 500MG TAB	500	Systemic	Fluroquinolone	J01MA12	Watch	0.5
LEVOFLOXACIN 250MG TABLETS	250	Systemic	Fluroquinolone	J01MA12	Watch	0.5
LEVOFLOXACIN 500MG/100ML INJECTION	500	Systemic	Fluroquinolone	J01MA12	Watch	0.5
LEVOFLOXACIN 750MG/150ML INJECTION	750	Systemic	Fluroquinolone	J01MA12	Watch	0.5
LINEZOLID 600MG	600	Systemic	Oxazolidinone	J01XX08	Reserve	1.2
LINEZOLID 600MG TABLET	600	Systemic	Oxazolidinone	J01XX08	Reserve	1.2
MEROPENEM INJ 500MG VIAL	500	Systemic	Carbapenems	J01DH02	Watch	2
METRONIDAZOLE 200MG TABLET	200	Systemic	Imidazole	J01XD01	Access	1.5
METRONIDAZOLE 500MG/100ML INFUSION 100 ML	500	Systemic	Imidazole	J01XD01	Access	1.5
METRONIDAZOLE SUPPOSITORIES 500MG	500	Systemic	Imidazole	J01XD01	Access	1.5
METRONIDAZOLE SUSPENSION 125MG/5ML 100ML BOTTLE	2500	Systemic	Imidazole	J01XD01	Access	1.5
METRONIDAZOLE SUSPENSION 200MG/5ML 100ML BOTTLE	4000	Systemic	Imidazole	J01XD01	Access	1.5
MOXIFLOXACIN 400MG TABLETS	400	Systemic	Fluroquinolone	J01MA14	Watch	0.4
NALIDIXIC ACID 500MG TAB	500	Systemic	Quinolone	J01MB02	Access	4
NITROFURANTOIN 100MG TABLET	100	Systemic	Quinolone	J01XE01	Access	0.2
OFLOXACIN 2MG/ML INJ, 200ML	400	Systemic	Fluroquinolone	J01MA01	Watch	0.4
ORNIDAZOLE 500MG INJ, 100ML	500	Systemic	Imidazole	J01XD03	Access	1
PENICILLIN, BENZATHINE BENZYL 2.4MU/1.44G VIAL	1440	Systemic	Penicillin	J01CE08	Access	3.6
PENICILLIN, PROCAINE 3MU+ BENZYL 1MU INF		Systemic	Penicillin	J01CE09	Access	0.6
PENICILLIN. BENZYL 1MU/600MG INJ (PFR) IM	600	Systemic	Penicillin	J01CE01	Access	3.6
PIPERACILLIN -TAZOBACTAM 4.5G INJ	4500	Systemic	Penicillin	J01CR05	Access	14
STREPTOMYCIN 1G INJECTION	1000	Systemic	Aminoglycoside	J01GA01	Watch	1
VANCOMYCIN INJ. 500MG	500	Systemic	Glycopeptide	J01XA01	Watch	2
DAPSONE 100MG TABLET	100	Systemic	Sulfone	J04BA02	Watch	50
ETERPENEM	500	Systemic	Carbapenems		Watch	12

## Sheet: Sheet4
Reporting Period	Facility	Cycle	Antimicrobial	Mg	Antibiotic Class	ATC code	WHO AWaRe 2019	WHO DDDs	QTY	UOM	Unit Price	Total Price	Total Mg	Mg to G	Total DDDs
2021/2022	KIRUDDU NRH	6	IMIPENEM 500MG + CILASTATIN 500MG INJ	500	Carbapenems	J01DH51	Reserve	2	100	1	24610	2461000	50000	50	25
2021/2022	KIRUDDU NRH	5	IMIPENEM 500MG + CILASTATIN 500MG INJ	500	Carbapenems	J01DH51	Reserve	2	100	1	24610	2461000	50000	50	25
2021/2022	KIRUDDU NRH	4	IMIPENEM 500MG + CILASTATIN 500MG INJ	500	Carbapenems	J01DH51	Reserve	2	100	1	24610	2461000	50000	50	25
2021/2022	KIRUDDU NRH	3	IMIPENEM 500MG + CILASTATIN 500MG INJ	500	Carbapenems	J01DH51	Reserve	2	100	1	24610	2461000	50000	50	25
2021/2022	KIRUDDU NRH	2	IMIPENEM 500MG + CILASTATIN 500MG INJ	500	Carbapenems	J01DH51	Reserve	2	100	1	24840	2484000	50000	50	25
2021/2022	KIRUDDU NRH	1	IMIPENEM 500MG + CILASTATIN 500MG INJ	500	Carbapenems	J01DH51	Reserve	2	100	1	24610	2461000	50000	50	25

## Sheet: Pivot table
Row Labels	Sum of Total DDDs
Access	159600
Reserve	150
Unclassified	0
Watch	107846
(blank)
Grand Total	267596

## Sheet: Pivot outputs
	Sum of Total Price	Percentage
CEFTRIAXONE SODIUM 1G POWDER FOR INJ.VIAL	116738400	0.280672		267596
LEVOFLOXACIN 500MG/100ML INJECTION	3.77588e+07	0.0907828
METRONIDAZOLE 500MG/100ML INFUSION 100 ML	36756580	0.0883731
AMOXICILLIN CLAVULANATE 625MG TABLET	3.18459e+07	0.0765665
MEROPENEM INJ 500MG VIAL	29536500	0.071014
PIPERACILLIN -TAZOBACTAM 4.5G INJ	24352958	0.0585513
FLUCLOXACILLIN/AMOXYCILLIN 500MG/500MG INJECTION	19858720	0.0477459
CEFIXIME 400MG CAPSULE	18056250	0.0434123
CLARITHROMYCIN SR 500MG	16563600	0.0398235
IMIPENEM 500MG + CILASTATIN 500MG INJ	14789000	0.0355569
AMIKACIN 500MG/2ML INJECTION	9630000	0.0231532
AMOXICILLIN 250MG CAPSULE	7.44818e+06	0.0179075
METRONIDAZOLE 200MG TABLET	6.35544e+06	0.0152803
VANCOMYCIN INJ. 500MG	6248800	0.0150239
CEFIXIME 200 TABLET	5292000	0.0127235
CIPROFLOXACIN IV 200MG/100ML VIAL	5.14311e+06	0.0123655
AMPICILLIN/CLOXACILLIN 250MG/250MG CAPSULES	4.66248e+06	0.0112099
AMOXICILLIN CLAVULANATE 1.2G INJECTION	4654500	0.0111907
AZITHROMYCIN TABS 500MG	3902904	0.00938368
CEFOTAXIME SODIUM POWDER FOR INJECTION 1GM VIAL	3565600	0.0085727
LEVOFLOXACIN 750MG/150ML INJECTION	3089625	0.00742832
PENICILLIN, BENZATHINE BENZYL 2.4MU/1.44G VIAL	2.7185e+06	0.00653604
CIPROFLOXACIN 500MG TABLET	2.56298e+06	0.00616213
DOXYCYCLINE 100MG CAPS	1.77524e+06	0.00426816
AMPICILLINE/CLOXACILINE 250MG/250MG INJ	1.31125e+06	0.00315261
ERYTHROMYCIN STEARATE 250MG TABLET	1307501	0.0031436
COTRIMOXAZOLE 120MG TABLET	0	0
COTRIMOXAZOLE 960 MG TABS	0	0
(blank)
Grand Total	4.15925e+08
Row Labels	Sum of Total DDDs	Percentage
METRONIDAZOLE 200MG TABLET	41333.3	0.154462
CEFTRIAXONE SODIUM 1G POWDER FOR INJ.VIAL	36500	0.1364
AMOXICILLIN CLAVULANATE 625MG TABLET	30458.8	0.113824
AMOXICILLIN 250MG CAPSULE	30000	0.112109
CEFIXIME 400MG CAPSULE	25000	0.0934245
DOXYCYCLINE 100MG CAPS	25000	0.0934245
AZITHROMYCIN TABS 500MG	12500	0.0467123
CIPROFLOXACIN 500MG TABLET	11500	0.0429753
METRONIDAZOLE 500MG/100ML INFUSION 100 ML	11168	0.0417346
COTRIMOXAZOLE 960 MG TABS	8400	0.0313906
AMPICILLIN/CLOXACILLIN 250MG/250MG CAPSULES	7562.5	0.0282609
LEVOFLOXACIN 500MG/100ML INJECTION	6115	0.0228516
CLARITHROMYCIN SR 500MG	5040	0.0188344
CEFIXIME 200 TABLET	5000	0.0186849
ERYTHROMYCIN STEARATE 250MG TABLET	3000	0.0112109
COTRIMOXAZOLE 120MG TABLET	2490	0.00930508
CIPROFLOXACIN IV 200MG/100ML VIAL	1520	0.00568021
PENICILLIN, BENZATHINE BENZYL 2.4MU/1.44G VIAL	980	0.00366224
LEVOFLOXACIN 750MG/150ML INJECTION	750	0.00280274
PIPERACILLIN -TAZOBACTAM 4.5G INJ	707.143	0.00264258
AMIKACIN 500MG/2ML INJECTION	600	0.00224219
AMPICILLINE/CLOXACILINE 250MG/250MG INJ	500	0.00186849
MEROPENEM INJ 500MG VIAL	475	0.00177507
AMOXICILLIN CLAVULANATE 1.2G INJECTION	400	0.00149479
CEFOTAXIME SODIUM POWDER FOR INJECTION 1GM VIAL	300	0.00112109
IMIPENEM 500MG + CILASTATIN 500MG INJ	150	0.000560547
VANCOMYCIN INJ. 500MG	146	0.000545599
FLUCLOXACILLIN/AMOXYCILLIN 500MG/500MG INJECTION	0	0
(blank)	0
Grand Total	267596
	Sum of Total DDDs	Percentage
Access	159600	0.596421
Reserve	150	0.000560547
Unclassified	0	0
Watch	107846	0.403018
(blank)
Grand Total	267596

## Sheet: KIRUDDU NRH CONSUMPTION DATA
Reporting Period	Facility	Cycle	Antimicrobial	Mg	Antibiotic Class	ATC code	WHO AWaRe 2019	WHO DDDs	QTY	UOM	Unit Price	Total Price	Total Mg	Mg to G	Total DDDs
2021/2022	KIRUDDU NRH	1	AMOXICILLIN 250MG CAPSULE	250	Penicillin	J01CA04	Access	1	10	1000	62067	620670	2500000	2500	2500
2021/2022	KIRUDDU NRH	1	AMPICILLINE/CLOXACILINE 250MG/250MG INJ	500	Penicillin	J01CR50	Access	2	2	100	69550	139100	100000	100	50
2021/2022	KIRUDDU NRH	1	AMPICILLIN/CLOXACILLIN 250MG/250MG CAPSULES	500	Penicillin	J01CR50	Access	4	25	100	13910	347750	1250000	1250	312.5
2021/2022	KIRUDDU NRH	1	AZITHROMYCIN TABS 500MG	500	Macrolide	J01FA10	Watch	0.3	200	3	1503	300600	300000	300	1000
2021/2022	KIRUDDU NRH	1	CEFTRIAXONE SODIUM 1G POWDER FOR INJ.VIAL	1000	Cephalosporin	J01DD04	Watch	2	6000	1	1637	9822000	6000000	6000	3000
2021/2022	KIRUDDU NRH	1	CIPROFLOXACIN IV 200MG/100ML VIAL	200	Fluroquinolone	J01MA02	Watch	0.5	400	1	1231	492400	80000	80	160
2021/2022	KIRUDDU NRH	1	CIPROFLOXACIN 500MG TABLET	500	Fluroquinolone	J01MA02	Watch	1	20	100	10164	203280	1000000	1000	1000
2021/2022	KIRUDDU NRH	1	CLARITHROMYCIN SR 500MG	500	Macrolide	J01FA09	Watch	0.5	20	7	23005	460100	70000	70	140
2021/2022	KIRUDDU NRH	1	DOXYCYCLINE 100MG CAPS	100	Tetracycline	J01AA02	Access	0.1	20	100	6716	134320	200000	200	2000
2021/2022	KIRUDDU NRH	1	ERYTHROMYCIN STEARATE 250MG TABLET	250	Macrolide	J01FA01	Watch	1	1	1000	108281	108281	250000	250	250
2021/2022	KIRUDDU NRH	1	FLUCLOXACILLIN/AMOXYCILLIN 500MG/500MG INJECTION	1000	Penicillin	J01CR50	Unclassified	0	228	1	7490	1707720	228000	228
2021/2022	KIRUDDU NRH	1	IMIPENEM 500MG + CILASTATIN 500MG INJ	500	Carbapenems	J01DH51	Reserve	2	100	1	24610	2461000	50000	50	25
2021/2022	KIRUDDU NRH	1	LEVOFLOXACIN 500MG/100ML INJECTION	500	Fluroquinolone	J01MA12	Watch	0.5	600	1	6130	3678000	300000	300	600
2021/2022	KIRUDDU NRH	1	MEROPENEM INJ 500MG VIAL	500	Carbapenems	J01DH02	Watch	2	100	1	15515	1551500	50000	50	25
2021/2022	KIRUDDU NRH	1	METRONIDAZOLE 200MG TABLET	200	Imidazole	J01XD01	Access	1.5	20	1000	18934	378680	4000000	4000	2666.67
2021/2022	KIRUDDU NRH	1	METRONIDAZOLE 500MG/100ML INFUSION 100 ML	500	Imidazole	J01XD01	Access	1.5	2004	1	770	1543080	1002000	1002	668
2021/2022	KIRUDDU NRH	1	METRONIDAZOLE 500MG/100ML INFUSION 100 ML	500	Imidazole	J01XD01	Access	1.5	500	1	770	385000	250000	250	166.667
2021/2022	KIRUDDU NRH	1	PENICILLIN, BENZATHINE BENZYL 2.4MU/1.44G VIAL	1440	Penicillin	J01CE08	Access	3.6	43	10	11076	476268	619200	619.2	172
2021/2022	KIRUDDU NRH	1	PENICILLIN, BENZATHINE BENZYL 2.4MU/1.44G VIAL	1440	Penicillin	J01CE08	Access	3.6	7	10	11076	77532	100800	100.8	28
2021/2022	KIRUDDU NRH	1	PIPERACILLIN -TAZOBACTAM 4.5G INJ	4500	Penicillin	J01CR05	Access	14	200	1	11648	2329600	900000	900	64.2857
2021/2022	KIRUDDU NRH	1	CEFOTAXIME SODIUM POWDER FOR INJECTION 1GM VIAL	1000	Cephalosporin	J01DD01	Watch	4	200	1	1133	226600	200000	200	50
2021/2022	KIRUDDU NRH	1	AZITHROMYCIN TABS 500MG	500	Macrolide	J01FA10	Watch	0.3	200	3	1618.37	323674	300000	300	1000
2021/2022	KIRUDDU NRH	2	MEROPENEM INJ 500MG VIAL	500	Carbapenems	J01DH02	Watch	2	100	1	15660	1566000	50000	50	25
2021/2022	KIRUDDU NRH	2	LEVOFLOXACIN 500MG/100ML INJECTION	500	Fluroquinolone	J01MA12	Watch	0.5	288	1	6187.1	1.78188e+06	144000	144	288
2021/2022	KIRUDDU NRH	2	PENICILLIN, BENZATHINE BENZYL 2.4MU/1.44G VIAL	1440	Penicillin	J01CE08	Access	3.6	50	10	11178	558900	720000	720	200
2021/2022	KIRUDDU NRH	2	CEFTRIAXONE SODIUM 1G POWDER FOR INJ.VIAL	1000	Cephalosporin	J01DD04	Watch	2	6000	1	1652.4	9914400	6000000	6000	3000
2021/2022	KIRUDDU NRH	2	PIPERACILLIN -TAZOBACTAM 4.5G INJ	4500	Penicillin	J01CR05	Access	14	200	1	11756.9	2351376	900000	900	64.2857
2021/2022	KIRUDDU NRH	2	AMPICILLINE/CLOXACILINE 250MG/250MG INJ	500	Penicillin	J01CR50	Access	2	2	100	70200	140400	100000	100	50
2021/2022	KIRUDDU NRH	2	IMIPENEM 500MG + CILASTATIN 500MG INJ	500	Carbapenems	J01DH51	Reserve	2	100	1	24840	2484000	50000	50	25
2021/2022	KIRUDDU NRH	2	AMOXICILLIN 250MG CAPSULE	250	Penicillin	J01CA04	Access	1	10	1000	62763.4	627634	2500000	2500	2500
2021/2022	KIRUDDU NRH	2	AMPICILLIN/CLOXACILLIN 250MG/250MG CAPSULES	500	Penicillin	J01CR50	Access	4	25	100	14040	351000	1250000	1250	312.5
2021/2022	KIRUDDU NRH	2	CIPROFLOXACIN 500MG TABLET	500	Fluroquinolone	J01MA02	Watch	1	20	100	10258.9	205178	1000000	1000	1000
2021/2022	KIRUDDU NRH	2	CIPROFLOXACIN IV 200MG/100ML VIAL	200	Fluroquinolone	J01MA02	Watch	0.5	400	1	1242	496800	80000	80	160
2021/2022	KIRUDDU NRH	2	DOXYCYCLINE 100MG CAPS	100	Tetracycline	J01AA02	Access	0.1	20	100	6959	139180	200000	200	2000
2021/2022	KIRUDDU NRH	2	ERYTHROMYCIN STEARATE 250MG TABLET	250	Macrolide	J01FA01	Watch	1	1	1000	109296	109296	250000	250	250
2021/2022	KIRUDDU NRH	2	METRONIDAZOLE 200MG TABLET	200	Imidazole	J01XD01	Access	1.5	20	1000	19110.3	382206	4000000	4000	2666.67
2021/2022	KIRUDDU NRH	2	CLARITHROMYCIN SR 500MG	500	Macrolide	J01FA09	Watch	0.5	20	7	23005	460100	70000	70	140
2021/2022	KIRUDDU NRH	3	MEROPENEM INJ 500MG VIAL	500	Carbapenems	J01DH02	Watch	2	100	1	15660	1566000	50000	50	25
2021/2022	KIRUDDU NRH	3	PENICILLIN, BENZATHINE BENZYL 2.4MU/1.44G VIAL	1440	Penicillin	J01CE08	Access	3.6	50	10	11074.5	553725	720000	720	200
2021/2022	KIRUDDU NRH	3	FLUCLOXACILLIN/AMOXYCILLIN 500MG/500MG INJECTION	1000	Penicillin	J01CR50	Unclassified	0	360	1	7560	2721600	360000	360
2021/2022	KIRUDDU NRH	3	AMPICILLINE/CLOXACILINE 250MG/250MG INJ	500	Penicillin	J01CR50	Access	2	2	100	70200	140400	100000	100	50
2021/2022	KIRUDDU NRH	3	IMIPENEM 500MG + CILASTATIN 500MG INJ	500	Carbapenems	J01DH51	Reserve	2	100	1	24610	2461000	50000	50	25
2021/2022	KIRUDDU NRH	3	AMOXICILLIN 250MG CAPSULE	250	Penicillin	J01CA04	Access	1	10	1000	62384.1	623841	2500000	2500	2500
2021/2022	KIRUDDU NRH	3	AMPICILLIN/CLOXACILLIN 250MG/250MG CAPSULES	500	Penicillin	J01CR50	Access	4	25	100	14040	351000	1250000	1250	312.5
2021/2022	KIRUDDU NRH	3	CIPROFLOXACIN IV 200MG/100ML VIAL	200	Fluroquinolone	J01MA02	Watch	0.5	400	1	1242	496800	80000	80	160
2021/2022	KIRUDDU NRH	3	DOXYCYCLINE 100MG CAPS	100	Tetracycline	J01AA02	Access	0.1	20	100	7048.92	140978	200000	200	2000
2021/2022	KIRUDDU NRH	3	ERYTHROMYCIN STEARATE 250MG TABLET	250	Macrolide	J01FA01	Watch	1	1	1000	108284	108284	250000	250	250
2021/2022	KIRUDDU NRH	3	CLARITHROMYCIN SR 500MG	500	Macrolide	J01FA09	Watch	0.5	20	7	23005	460100	70000	70	140
2021/2022	KIRUDDU NRH	3	CEFIXIME 200 TABLET	200	Cephalosporin	J01DD08	Watch	0.4	100	100	52920	5292000	2000000	2000	5000
2021/2022	KIRUDDU NRH	3	LEVOFLOXACIN 500MG/100ML INJECTION	500	Fluroquinolone	J01MA12	Watch	0.5	600	1	6179.25	3707550	300000	300	600
2021/2022	KIRUDDU NRH	3	CEFOTAXIME SODIUM POWDER FOR INJECTION 1GM VIAL	1000	Cephalosporin	J01DD01	Watch	4	400	1	3339	1335600	400000	400	100
2021/2022	KIRUDDU NRH	3	PIPERACILLIN -TAZOBACTAM 4.5G INJ	4500	Penicillin	J01CR05	Access	14	400	1	11149.8	4459920	1800000	1800	128.571
2021/2022	KIRUDDU NRH	3	AMIKACIN 500MG/2ML INJECTION	500	Aminoglycoside	J01GB06	Access	1	100	1	8025	802500	50000	50	50
2021/2022	KIRUDDU NRH	3	METRONIDAZOLE 500MG/100ML INFUSION 100 ML	500	Imidazole	J01XD01	Access	1.5	573	1	1123.5	643766	286500	286.5	191
2021/2022	KIRUDDU NRH	3	METRONIDAZOLE 500MG/100ML INFUSION 100 ML	500	Imidazole	J01XD01	Access	1.5	2427	1	1123.5	2.72673e+06	1213500	1213.5	809
2021/2022	KIRUDDU NRH	3	COTRIMOXAZOLE 120MG TABLET	120	Sulphonamide	J01EE01	Access	4	19	1000	0	0	2280000	2280	570
2021/2022	KIRUDDU NRH	3	COTRIMOXAZOLE 120MG TABLET	120	Sulphonamide	J01EE01	Access	4	5	1000	0	0	600000	600	150
2021/2022	KIRUDDU NRH	3	COTRIMOXAZOLE 120MG TABLET	120	Sulphonamide	J01EE01	Access	4	36	1000	0	0	4320000	4320	1080
2021/2022	KIRUDDU NRH	4	MEROPENEM INJ 500MG VIAL	500	Carbapenems	J01DH02	Watch	2	100	1	15660	1566000	50000	50	25
2021/2022	KIRUDDU NRH	4	LEVOFLOXACIN 500MG/100ML INJECTION	500	Fluroquinolone	J01MA12	Watch	0.5	600	1	6179.25	3707550	300000	300	600
2021/2022	KIRUDDU NRH	4	AMIKACIN 500MG/2ML INJECTION	500	Aminoglycoside	J01GB06	Access	1	100	1	8025	802500	50000	50	50
2021/2022	KIRUDDU NRH	4	FLUCLOXACILLIN/AMOXYCILLIN 500MG/500MG INJECTION	1000	Penicillin	J01CR50	Unclassified	0	400	1	7490	2996000	400000	400
2021/2022	KIRUDDU NRH	4	AMPICILLINE/CLOXACILINE 250MG/250MG INJ	500	Penicillin	J01CR50	Access	2	2	100	70200	140400	100000	100	50
2021/2022	KIRUDDU NRH	4	IMIPENEM 500MG + CILASTATIN 500MG INJ	500	Carbapenems	J01DH51	Reserve	2	100	1	24610	2461000	50000	50	25
2021/2022	KIRUDDU NRH	4	AMOXICILLIN 250MG CAPSULE	250	Penicillin	J01CA04	Access	1	10	1000	62508.6	625086	2500000	2500	2500
2021/2022	KIRUDDU NRH	4	AMPICILLIN/CLOXACILLIN 250MG/250MG CAPSULES	500	Penicillin	J01CR50	Access	4	25	100	13910	347750	1250000	1250	312.5
2021/2022	KIRUDDU NRH	4	CIPROFLOXACIN IV 200MG/100ML VIAL	200	Fluroquinolone	J01MA02	Watch	0.5	360	1	1242	447120	72000	72	144
2021/2022	KIRUDDU NRH	4	DOXYCYCLINE 100MG CAPS	100	Tetracycline	J01AA02	Access	0.1	20	100	7048.92	140978	200000	200	2000
2021/2022	KIRUDDU NRH	4	ERYTHROMYCIN STEARATE 250MG TABLET	250	Macrolide	J01FA01	Watch	1	1	1000	108284	108284	250000	250	250
2021/2022	KIRUDDU NRH	4	CEFIXIME 400MG CAPSULE	400	Cephalosporin	J01DD08	Watch	0.4	50	100	72225	3611250	2000000	2000	5000
2021/2022	KIRUDDU NRH	4	VANCOMYCIN INJ. 500MG	500	Glycopeptide	J01XA01	Watch	2	50	1	10700	535000	25000	25	12.5
2021/2022	KIRUDDU NRH	4	CEFTRIAXONE SODIUM 1G POWDER FOR INJ.VIAL	1000	Cephalosporin	J01DD04	Watch	2	6000	1	1530	9180000	6000000	6000	3000
2021/2022	KIRUDDU NRH	4	CEFOTAXIME SODIUM POWDER FOR INJECTION 1GM VIAL	1000	Cephalosporin	J01DD01	Watch	4	200	1	3339	667800	200000	200	50
2021/2022	KIRUDDU NRH	4	PIPERACILLIN -TAZOBACTAM 4.5G INJ	4500	Penicillin	J01CR05	Access	14	200	1	11149.8	2229960	900000	900	64.2857
2021/2022	KIRUDDU NRH	4	METRONIDAZOLE 500MG/100ML INFUSION 100 ML	500	Imidazole	J01XD01	Access	1.5	1928	1	1123.5	2166108	964000	964	642.667
2021/2022	KIRUDDU NRH	4	METRONIDAZOLE 500MG/100ML INFUSION 100 ML	500	Imidazole	J01XD01	Access	1.5	1072	1	1123.5	1204392	536000	536	357.333
2021/2022	KIRUDDU NRH	4	CIPROFLOXACIN 500MG TABLET	500	Fluroquinolone	J01MA02	Watch	1	20	100	11839.8	236797	1000000	1000	1000
2021/2022	KIRUDDU NRH	4	METRONIDAZOLE 200MG TABLET	200	Imidazole	J01XD01	Access	1.5	20	1000	20102	402039	4000000	4000	2666.67
2021/2022	KIRUDDU NRH	4	CLARITHROMYCIN SR 500MG	500	Macrolide	J01FA09	Watch	0.5	20	7	23005	460100	70000	70	140
2021/2022	KIRUDDU NRH	4	AZITHROMYCIN TABS 500MG	500	Macrolide	J01FA10	Watch	0.3	200	3	1618.37	323674	300000	300	1000
2021/2022	KIRUDDU NRH	5	LEVOFLOXACIN 500MG/100ML INJECTION	500	Fluroquinolone	J01MA12	Watch	0.5	31	1	6179.25	191557	15500	15.5	31
2021/2022	KIRUDDU NRH	5	LEVOFLOXACIN 500MG/100ML INJECTION	500	Fluroquinolone	J01MA12	Watch	0.5	193	1	6179.25	1.1926e+06	96500	96.5	193
2021/2022	KIRUDDU NRH	5	LEVOFLOXACIN 500MG/100ML INJECTION	500	Fluroquinolone	J01MA12	Watch	0.5	628	1	6179.25	3880569	314000	314	628
2021/2022	KIRUDDU NRH	5	PENICILLIN, BENZATHINE BENZYL 2.4MU/1.44G VIAL	1440	Penicillin	J01CE08	Access	3.6	45	10	11074.5	498352	648000	648	180
2021/2022	KIRUDDU NRH	5	CEFTRIAXONE SODIUM 1G POWDER FOR INJ.VIAL	1000	Cephalosporin	J01DD04	Watch	2	5098	1	1530	7799940	5098000	5098	2549
2021/2022	KIRUDDU NRH	5	CEFTRIAXONE SODIUM 1G POWDER FOR INJ.VIAL	1000	Cephalosporin	J01DD04	Watch	2	1902	1	1530	2910060	1902000	1902	951
2021/2022	KIRUDDU NRH	5	CEFOTAXIME SODIUM POWDER FOR INJECTION 1GM VIAL	1000	Cephalosporin	J01DD01	Watch	4	200	1	3339	667800	200000	200	50
2021/2022	KIRUDDU NRH	5	AMIKACIN 500MG/2ML INJECTION	500	Aminoglycoside	J01GB06	Access	1	200	1	8025	1605000	100000	100	100
2021/2022	KIRUDDU NRH	5	FLUCLOXACILLIN/AMOXYCILLIN 500MG/500MG INJECTION	1000	Penicillin	J01CR50	Unclassified	0	640	1	7490	4793600	640000	640
2021/2022	KIRUDDU NRH	5	METRONIDAZOLE 500MG/100ML INFUSION 100 ML	500	Imidazole	J01XD01	Access	1.5	2318	1	1123.5	2604273	1159000	1159	772.667
2021/2022	KIRUDDU NRH	5	METRONIDAZOLE 500MG/100ML INFUSION 100 ML	500	Imidazole	J01XD01	Access	1.5	1682	1	1123.5	1889727	841000	841	560.667
2021/2022	KIRUDDU NRH	5	AMPICILLINE/CLOXACILINE 250MG/250MG INJ	500	Penicillin	J01CR50	Access	2	2	100	70200	140400	100000	100	50
2021/2022	KIRUDDU NRH	5	IMIPENEM 500MG + CILASTATIN 500MG INJ	500	Carbapenems	J01DH51	Reserve	2	100	1	24610	2461000	50000	50	25
2021/2022	KIRUDDU NRH	5	CIPROFLOXACIN 500MG TABLET	500	Fluroquinolone	J01MA02	Watch	1	10	100	11839.8	118398	500000	500	500
2021/2022	KIRUDDU NRH	5	CIPROFLOXACIN IV 200MG/100ML VIAL	200	Fluroquinolone	J01MA02	Watch	0.5	440	1	1418.54	624158	88000	88	176
2021/2022	KIRUDDU NRH	5	DOXYCYCLINE 100MG CAPS	100	Tetracycline	J01AA02	Access	0.1	10	100	7112.73	71127.3	100000	100	1000
2021/2022	KIRUDDU NRH	5	METRONIDAZOLE 200MG TABLET	200	Imidazole	J01XD01	Access	1.5	20	1000	20102	402039	4000000	4000	2666.67
2021/2022	KIRUDDU NRH	5	CLARITHROMYCIN SR 500MG	500	Macrolide	J01FA09	Watch	0.5	20	7	23005	460100	70000	70	140
2021/2022	KIRUDDU NRH	5	CEFIXIME 400MG CAPSULE	400	Cephalosporin	J01DD08	Watch	0.4	150	100	72225	10833750	6000000	6000	15000
2021/2022	KIRUDDU NRH	5	AMOXICILLIN CLAVULANATE 625MG TABLET	625	Penicillin	J01CR02	Access	1	1200	14	9148.5	10978200	10500000	10500	10500
2021/2022	KIRUDDU NRH	5	AZITHROMYCIN TABS 500MG	500	Macrolide	J01FA10	Watch	0.3	300	3	1555.24	466572	450000	450	1500
2021/2022	KIRUDDU NRH	5	VANCOMYCIN INJ. 500MG	500	Glycopeptide	J01XA01	Watch	2	150	1	10700	1605000	75000	75	37.5
2021/2022	KIRUDDU NRH	6	MEROPENEM INJ 500MG VIAL	500	Carbapenems	J01DH02	Watch	2	100	1	15660	1566000	50000	50	25
2021/2022	KIRUDDU NRH	6	LEVOFLOXACIN 500MG/100ML INJECTION	500	Fluroquinolone	J01MA12	Watch	0.5	600	1	6179.25	3707550	300000	300	600
2021/2022	KIRUDDU NRH	6	PENICILLIN, BENZATHINE BENZYL 2.4MU/1.44G VIAL	1440	Penicillin	J01CE08	Access	3.6	50	10	11074.5	553725	720000	720	200
2021/2022	KIRUDDU NRH	6	CEFTRIAXONE SODIUM 1G POWDER FOR INJ.VIAL	1000	Cephalosporin	J01DD04	Watch	2	5526	1	1530	8454780	5526000	5526	2763
2021/2022	KIRUDDU NRH	6	CEFTRIAXONE SODIUM 1G POWDER FOR INJ.VIAL	1000	Cephalosporin	J01DD04	Watch	2	474	1	1530	725220	474000	474	237
2021/2022	KIRUDDU NRH	6	CEFOTAXIME SODIUM POWDER FOR INJECTION 1GM VIAL	1000	Cephalosporin	J01DD01	Watch	4	200	1	3339	667800	200000	200	50
2021/2022	KIRUDDU NRH	6	PIPERACILLIN -TAZOBACTAM 4.5G INJ	4500	Penicillin	J01CR05	Access	14	200	1	10897.6	2179526	900000	900	64.2857
2021/2022	KIRUDDU NRH	6	AMIKACIN 500MG/2ML INJECTION	500	Aminoglycoside	J01GB06	Access	1	100	1	8025	802500	50000	50	50
2021/2022	KIRUDDU NRH	6	FLUCLOXACILLIN/AMOXYCILLIN 500MG/500MG INJECTION	1000	Penicillin	J01CR50	Unclassified	0	400	1	7490	2996000	400000	400
2021/2022	KIRUDDU NRH	6	METRONIDAZOLE 500MG/100ML INFUSION 100 ML	500	Imidazole	J01XD01	Access	1.5	818	1	1123.5	919023	409000	409	272.667
2021/2022	KIRUDDU NRH	6	METRONIDAZOLE 500MG/100ML INFUSION 100 ML	500	Imidazole	J01XD01	Access	1.5	2182	1	1123.5	2451477	1091000	1091	727.333
2021/2022	KIRUDDU NRH	6	IMIPENEM 500MG + CILASTATIN 500MG INJ	500	Carbapenems	J01DH51	Reserve	2	100	1	24610	2461000	50000	50	25
2021/2022	KIRUDDU NRH	6	AMOXICILLIN 250MG CAPSULE	250	Penicillin	J01CA04	Access	1	10	1000	62678.2	626782	2500000	2500	2500
2021/2022	KIRUDDU NRH	6	AMPICILLIN/CLOXACILLIN 250MG/250MG CAPSULES	500	Penicillin	J01CR50	Access	4	9	100	13910	125190	450000	450	112.5
2021/2022	KIRUDDU NRH	6	AMPICILLIN/CLOXACILLIN 250MG/250MG CAPSULES	500	Penicillin	J01CR50	Access	4	16	100	13910	222560	800000	800	200
2021/2022	KIRUDDU NRH	6	CIPROFLOXACIN 500MG TABLET	500	Fluroquinolone	J01MA02	Watch	1	20	100	12419.4	248388	1000000	1000	1000
2021/2022	KIRUDDU NRH	6	CIPROFLOXACIN IV 200MG/100ML VIAL	200	Fluroquinolone	J01MA02	Watch	0.5	25	1	1418.54	35463.5	5000	5	10
2021/2022	KIRUDDU NRH	6	CIPROFLOXACIN IV 200MG/100ML VIAL	200	Fluroquinolone	J01MA02	Watch	0.5	375	1	1418.54	531952	75000	75	150
2021/2022	KIRUDDU NRH	6	DOXYCYCLINE 100MG CAPS	100	Tetracycline	J01AA02	Access	0.1	20	100	7112.73	142255	200000	200	2000
2021/2022	KIRUDDU NRH	6	ERYTHROMYCIN STEARATE 250MG TABLET	250	Macrolide	J01FA01	Watch	1	1	1000	108284	108284	250000	250	250
2021/2022	KIRUDDU NRH	6	METRONIDAZOLE 200MG TABLET	200	Imidazole	J01XD01	Access	1.5	20	1000	20365.4	407308	4000000	4000	2666.67
2021/2022	KIRUDDU NRH	6	CLARITHROMYCIN SR 500MG	500	Macrolide	J01FA09	Watch	0.5	20	7	23005	460100	70000	70	140
2021/2022	KIRUDDU NRH	6	CEFIXIME 400MG CAPSULE	400	Cephalosporin	J01DD08	Watch	0.4	50	100	72225	3611250	2000000	2000	5000
2021/2022	KIRUDDU NRH	6	AMOXICILLIN CLAVULANATE 625MG TABLET	625	Penicillin	J01CR02	Access	1	300	14	9148.5	2744550	2625000	2625	2625
2021/2022	KIRUDDU NRH	6	AZITHROMYCIN TABS 500MG	500	Macrolide	J01FA10	Watch	0.3	200	3	1555.24	311048	300000	300	1000
2021/2022	KIRUDDU NRH	6	VANCOMYCIN INJ. 500MG	500	Glycopeptide	J01XA01	Watch	2	50	1	10700	535000	25000	25	12.5
2021/2022	KIRUDDU NRH	7	MEROPENEM INJ 500MG VIAL	500	Carbapenems	J01DH02	Watch	2	200	1	15515	3103000	100000	100	50
2021/2022	KIRUDDU NRH	7	LEVOFLOXACIN 500MG/100ML INJECTION	500	Fluroquinolone	J01MA12	Watch	0.5	176	1	6179.25	1087548	88000	88	176
2021/2022	KIRUDDU NRH	7	LEVOFLOXACIN 500MG/100ML INJECTION	500	Fluroquinolone	J01MA12	Watch	0.5	324	1	6179.25	2002077	162000	162	324
2021/2022	KIRUDDU NRH	7	CEFTRIAXONE SODIUM 1G POWDER FOR INJ.VIAL	1000	Cephalosporin	J01DD04	Watch	2	6000	1	1530	9180000	6000000	6000	3000
2021/2022	KIRUDDU NRH	7	PIPERACILLIN -TAZOBACTAM 4.5G INJ	4500	Penicillin	J01CR05	Access	14	200	1	10897.6	2179526	900000	900	64.2857
2021/2022	KIRUDDU NRH	7	AMIKACIN 500MG/2ML INJECTION	500	Aminoglycoside	J01GB06	Access	1	100	1	8025	802500	50000	50	50
2021/2022	KIRUDDU NRH	7	FLUCLOXACILLIN/AMOXYCILLIN 500MG/500MG INJECTION	1000	Penicillin	J01CR50	Unclassified	0	200	1	7490	1498000	200000	200
2021/2022	KIRUDDU NRH	7	METRONIDAZOLE 500MG/100ML INFUSION 100 ML	500	Imidazole	J01XD01	Access	1.5	2026	1	1123.5	2276211	1013000	1013	675.333
2021/2022	KIRUDDU NRH	7	METRONIDAZOLE 500MG/100ML INFUSION 100 ML	500	Imidazole	J01XD01	Access	1.5	974	1	1123.5	1094289	487000	487	324.667
2021/2022	KIRUDDU NRH	7	AMPICILLINE/CLOXACILINE 250MG/250MG INJ	500	Penicillin	J01CR50	Access	2	2	100	61055	122110	100000	100	50
2021/2022	KIRUDDU NRH	7	AMOXICILLIN 250MG CAPSULE	250	Penicillin	J01CA04	Access	1	10	1000	62100.1	621001	2500000	2500	2500
2021/2022	KIRUDDU NRH	7	AMPICILLIN/CLOXACILLIN 250MG/250MG CAPSULES	500	Penicillin	J01CR50	Access	4	30	100	13910	417300	1500000	1500	375
2021/2022	KIRUDDU NRH	7	CIPROFLOXACIN 500MG TABLET	500	Fluroquinolone	J01MA02	Watch	1	20	100	12495.2	249904	1000000	1000	1000
2021/2022	KIRUDDU NRH	7	CIPROFLOXACIN IV 200MG/100ML VIAL	200	Fluroquinolone	J01MA02	Watch	0.5	186	1	1431.76	266307	37200	37.2	74.4
2021/2022	KIRUDDU NRH	7	CIPROFLOXACIN IV 200MG/100ML VIAL	200	Fluroquinolone	J01MA02	Watch	0.5	14	1	1431.76	20044.6	2800	2.8	5.6
2021/2022	KIRUDDU NRH	7	DOXYCYCLINE 100MG CAPS	100	Tetracycline	J01AA02	Access	0.1	20	100	7186.13	143723	200000	200	2000
2021/2022	KIRUDDU NRH	7	ERYTHROMYCIN STEARATE 250MG TABLET	250	Macrolide	J01FA01	Watch	1	1	1000	109296	109296	250000	250	250
2021/2022	KIRUDDU NRH	7	METRONIDAZOLE 200MG TABLET	200	Imidazole	J01XD01	Access	1.5	30	1000	20591.3	617740	6000000	6000	4000
2021/2022	KIRUDDU NRH	7	AMOXICILLIN CLAVULANATE 625MG TABLET	625	Penicillin	J01CR02	Access	1	300	14	9148.5	2744550	2625000	2625	2625
2021/2022	KIRUDDU NRH	7	AZITHROMYCIN TABS 500MG	500	Macrolide	J01FA10	Watch	0.3	200	3	1555.24	311048	300000	300	1000
2021/2022	KIRUDDU NRH	7	VANCOMYCIN INJ. 500MG	500	Glycopeptide	J01XA01	Watch	2	50	1	10700	535000	25000	25	12.5
2021/2022	KIRUDDU NRH	8	MEROPENEM INJ 500MG VIAL	500	Carbapenems	J01DH02	Watch	2	200	1	15515	3103000	100000	100	50
2021/2022	KIRUDDU NRH	8	LEVOFLOXACIN 500MG/100ML INJECTION	500	Fluroquinolone	J01MA12	Watch	0.5	500	1	6179.25	3089625	250000	250	500
2021/2022	KIRUDDU NRH	8	CEFTRIAXONE SODIUM 1G POWDER FOR INJ.VIAL	1000	Cephalosporin	J01DD04	Watch	2	5634	1	1530	8620020	5634000	5634	2817
2021/2022	KIRUDDU NRH	8	CEFTRIAXONE SODIUM 1G POWDER FOR INJ.VIAL	1000	Cephalosporin	J01DD04	Watch	2	366	1	1530	559980	366000	366	183
2021/2022	KIRUDDU NRH	8	PIPERACILLIN -TAZOBACTAM 4.5G INJ	4500	Penicillin	J01CR05	Access	14	200	1	10897.6	2179526	900000	900	64.2857
2021/2022	KIRUDDU NRH	8	AMIKACIN 500MG/2ML INJECTION	500	Aminoglycoside	J01GB06	Access	1	100	1	8025	802500	50000	50	50
2021/2022	KIRUDDU NRH	8	FLUCLOXACILLIN/AMOXYCILLIN 500MG/500MG INJECTION	1000	Penicillin	J01CR50	Unclassified	0	200	1	7490	1498000	200000	200
2021/2022	KIRUDDU NRH	8	METRONIDAZOLE 500MG/100ML INFUSION 100 ML	500	Imidazole	J01XD01	Access	1.5	2500	1	1123.5	2808750	1250000	1250	833.333
2021/2022	KIRUDDU NRH	8	METRONIDAZOLE 500MG/100ML INFUSION 100 ML	500	Imidazole	J01XD01	Access	1.5	26	1	1123.5	29211	13000	13	8.66667
2021/2022	KIRUDDU NRH	8	METRONIDAZOLE 500MG/100ML INFUSION 100 ML	500	Imidazole	J01XD01	Access	1.5	474	1	1123.5	532539	237000	237	158
2021/2022	KIRUDDU NRH	8	AMPICILLINE/CLOXACILINE 250MG/250MG INJ	500	Penicillin	J01CR50	Access	2	2	100	61055	122110	100000	100	50
2021/2022	KIRUDDU NRH	8	AMOXICILLIN 250MG CAPSULE	250	Penicillin	J01CA04	Access	1	10	1000	62100.1	621001	2500000	2500	2500
2021/2022	KIRUDDU NRH	8	AMPICILLIN/CLOXACILLIN 250MG/250MG CAPSULES	500	Penicillin	J01CR50	Access	4	30	100	13910	417300	1500000	1500	375
2021/2022	KIRUDDU NRH	8	CIPROFLOXACIN 500MG TABLET	500	Fluroquinolone	J01MA02	Watch	1	20	100	12495.2	249904	1000000	1000	1000
2021/2022	KIRUDDU NRH	8	CIPROFLOXACIN IV 200MG/100ML VIAL	200	Fluroquinolone	J01MA02	Watch	0.5	200	1	1431.76	286352	40000	40	80
2021/2022	KIRUDDU NRH	8	METRONIDAZOLE 200MG TABLET	200	Fluroquinolone	J01XD01	Access	1.5	30	1000	20591.3	617740	6000000	6000	4000
2021/2022	KIRUDDU NRH	8	DOXYCYCLINE 100MG CAPS	100	Tetracycline	J01AA02	Access	0.1	20	100	7186.13	143723	200000	200	2000
2021/2022	KIRUDDU NRH	8	ERYTHROMYCIN STEARATE 250MG TABLET	250	Macrolide	J01FA01	Watch	1	1	1000	109296	109296	250000	250	250
2021/2022	KIRUDDU NRH	8	CLARITHROMYCIN SR 500MG	500	Macrolide	J01FA09	Watch	0.5	35	7	23005	805175	122500	122.5	245
2021/2022	KIRUDDU NRH	8	CLARITHROMYCIN SR 500MG	500	Macrolide	J01FA09	Watch	0.5	65	7	23005	1495325	227500	227.5	455
2021/2022	KIRUDDU NRH	8	AMOXICILLIN CLAVULANATE 625MG TABLET	625	Penicillin	J01CR02	Access	1	300	14	9148.5	2744550	2625000	2625	2625
2021/2022	KIRUDDU NRH	8	AZITHROMYCIN TABS 500MG	500	Macrolide	J01FA10	Watch	0.3	200	3	1555.24	311048	300000	300	1000
2021/2022	KIRUDDU NRH	8	VANCOMYCIN INJ. 500MG	500	Glycopeptide	J01XA01	Watch	2	50	1	10700	535000	25000	25	12.5
2021/2022	KIRUDDU NRH	9	MEROPENEM INJ 500MG VIAL	500	Carbapenems	J01DH02	Watch	2	200	1	15515	3103000	100000	100	50
2021/2022	KIRUDDU NRH	9	LEVOFLOXACIN 500MG/100ML INJECTION	500	Fluroquinolone	J01MA12	Watch	0.5	75	1	6179.25	463444	37500	37.5	75
2021/2022	KIRUDDU NRH	9	CEFTRIAXONE SODIUM 1G POWDER FOR INJ.VIAL	1000	Cephalosporin	J01DD04	Watch	2	6000	1	1652.4	9914400	6000000	6000	3000
2021/2022	KIRUDDU NRH	9	PIPERACILLIN -TAZOBACTAM 4.5G INJ	4500	Penicillin	J01CR05	Access	14	200	1	10722.5	2144508	900000	900	64.2857
2021/2022	KIRUDDU NRH	9	AMIKACIN 500MG/2ML INJECTION	500	Aminoglycoside	J01GB06	Access	1	100	1	8025	802500	50000	50	50
2021/2022	KIRUDDU NRH	9	FLUCLOXACILLIN/AMOXYCILLIN 500MG/500MG INJECTION	1000	Penicillin	J01CR50	Unclassified	0	20	1	7490	149800	20000	20
2021/2022	KIRUDDU NRH	9	METRONIDAZOLE 500MG/100ML INFUSION 100 ML	500	Imidazole	J01XD01	Access	1.5	626	1	1123.5	703311	313000	313	208.667
2021/2022	KIRUDDU NRH	9	METRONIDAZOLE 500MG/100ML INFUSION 100 ML	500	Imidazole	J01XD01	Access	1.5	2374	1	1123.5	2667189	1187000	1187	791.333
2021/2022	KIRUDDU NRH	9	AMPICILLINE/CLOXACILINE 250MG/250MG INJ	500	Penicillin	J01CR50	Access	2	2	100	61055	122110	100000	100	50
2021/2022	KIRUDDU NRH	9	AMOXICILLIN 250MG CAPSULE	250	Penicillin	J01CA04	Access	1	10	1000	61835.6	618356	2500000	2500	2500
2021/2022	KIRUDDU NRH	9	AMPICILLIN/CLOXACILLIN 250MG/250MG CAPSULES	500	Penicillin	J01CR50	Access	4	30	100	13875.8	416272	1500000	1500	375
2021/2022	KIRUDDU NRH	9	CIPROFLOXACIN 500MG TABLET	500	Fluroquinolone	J01MA02	Watch	1	20	100	12810	256200	1000000	1000	1000
2021/2022	KIRUDDU NRH	9	CIPROFLOXACIN IV 200MG/100ML VIAL	200	Fluroquinolone	J01MA02	Watch	0.5	200	1	1431.76	286352	40000	40	80
2021/2022	KIRUDDU NRH	9	DOXYCYCLINE 100MG CAPS	100	Tetracycline	J01AA02	Access	0.1	20	100	7186.13	143723	200000	200	2000
2021/2022	KIRUDDU NRH	9	ERYTHROMYCIN STEARATE 250MG TABLET	250	Macrolide	J01FA01	Watch	1	1	1000	109296	109296	250000	250	250
2021/2022	KIRUDDU NRH	9	METRONIDAZOLE 200MG TABLET	200	Imidazole	J01XD01	Access	1.5	30	1000	20781.3	623440	6000000	6000	4000
2021/2022	KIRUDDU NRH	9	CLARITHROMYCIN SR 500MG	500	Macrolide	J01FA09	Watch	0.5	100	7	23005	2300500	350000	350	700
2021/2022	KIRUDDU NRH	9	AMOXICILLIN CLAVULANATE 1.2G INJECTION	1200	Penicillin	J01CR02	Access	3	200	1	4654.5	930900	240000	240	80
2021/2022	KIRUDDU NRH	9	AMOXICILLIN CLAVULANATE 625MG TABLET	625	Penicillin	J01CR02	Access	1	300	14	9148.5	2744550	2625000	2625	2625
2021/2022	KIRUDDU NRH	9	AZITHROMYCIN TABS 500MG	500	Macrolide	J01FA10	Watch	0.3	200	3	1555.24	311048	300000	300	1000
2021/2022	KIRUDDU NRH	9	VANCOMYCIN INJ. 500MG	500	Glycopeptide	J01XA01	Watch	2	50	1	10700	535000	25000	25	12.5
2021/2022	KIRUDDU NRH	10	MEROPENEM INJ 500MG VIAL	500	Carbapenems	J01DH02	Watch	2	200	1	15515	3103000	100000	100	50
2021/2022	KIRUDDU NRH	10	LEVOFLOXACIN 750MG/150ML INJECTION	750	Fluroquinolone	J01MA12	Watch	0.5	500	1	6179.25	3089625	375000	375	750
2021/2022	KIRUDDU NRH	10	CEFTRIAXONE SODIUM 1G POWDER FOR INJ.VIAL	1000	Cephalosporin	J01DD04	Watch	2	6000	1	1652.4	9914400	6000000	6000	3000
2021/2022	KIRUDDU NRH	10	PIPERACILLIN -TAZOBACTAM 4.5G INJ	4500	Penicillin	J01CR05	Access	14	127	1	10722.5	1.36176e+06	571500	571.5	40.8214
2021/2022	KIRUDDU NRH	10	PIPERACILLIN -TAZOBACTAM 4.5G INJ	4500	Penicillin	J01CR05	Access	14	73	1	10722.5	782745	328500	328.5	23.4643
2021/2022	KIRUDDU NRH	10	AMIKACIN 500MG/2ML INJECTION	500	Aminoglycoside	J01GB06	Access	1	100	1	8025	802500	50000	50	50
2021/2022	KIRUDDU NRH	10	FLUCLOXACILLIN/AMOXYCILLIN 500MG/500MG INJECTION	1000	Penicillin	J01CR50	Unclassified	0	200	1	7490	1498000	200000	200
2021/2022	KIRUDDU NRH	10	METRONIDAZOLE 500MG/100ML INFUSION 100 ML	500	Imidazole	J01XD01	Access	1.5	1126	1	1123.5	1265061	563000	563	375.333
2021/2022	KIRUDDU NRH	10	METRONIDAZOLE 500MG/100ML INFUSION 100 ML	500	Imidazole	J01XD01	Access	1.5	1874	1	1123.5	2105439	937000	937	624.667
2021/2022	KIRUDDU NRH	10	AMPICILLINE/CLOXACILINE 250MG/250MG INJ	500	Penicillin	J01CR50	Access	2	2	100	61055	122110	100000	100	50
2021/2022	KIRUDDU NRH	10	AMOXICILLIN 250MG CAPSULE	250	Penicillin	J01CA04	Access	1	10	1000	61835	618350	2500000	2500	2500
2021/2022	KIRUDDU NRH	10	AMPICILLIN/CLOXACILLIN 250MG/250MG CAPSULES	500	Penicillin	J01CR50	Access	4	30	100	13875.8	416272	1500000	1500	375
2021/2022	KIRUDDU NRH	10	CIPROFLOXACIN 500MG TABLET	500	Fluroquinolone	J01MA02	Watch	1	20	100	12810	256200	1000000	1000	1000
2021/2022	KIRUDDU NRH	10	CIPROFLOXACIN IV 200MG/100ML VIAL	200	Fluroquinolone	J01MA02	Watch	0.5	75	1	1431.76	107382	15000	15	30
2021/2022	KIRUDDU NRH	10	CIPROFLOXACIN IV 200MG/100ML VIAL	200	Fluroquinolone	J01MA02	Watch	0.5	125	1	1431.76	178970	25000	25	50
2021/2022	KIRUDDU NRH	10	DOXYCYCLINE 100MG CAPS	100	Tetracycline	J01AA02	Access	0.1	20	100	7186.13	143723	200000	200	2000
2021/2022	KIRUDDU NRH	10	ERYTHROMYCIN STEARATE 250MG TABLET	250	Macrolide	J01FA01	Watch	1	1	1000	109296	109296	250000	250	250
2021/2022	KIRUDDU NRH	10	METRONIDAZOLE 200MG TABLET	200	Imidazole	J01XD01	Access	1.5	30	1000	20781.3	623440	6000000	6000	4000
2021/2022	KIRUDDU NRH	10	AMOXICILLIN CLAVULANATE 1.2G INJECTION	1200	Penicillin	J01CR02	Access	3	200	1	4654.5	930900	240000	240	80
2021/2022	KIRUDDU NRH	10	AMOXICILLIN CLAVULANATE 625MG TABLET	625	Penicillin	J01CR02	Access	1	300	14	9148.5	2744550	2625000	2625	2625
2021/2022	KIRUDDU NRH	10	CLARITHROMYCIN SR 500MG	500	Penicillin	J01FA09	Watch	0.5	100	7	23005	2300500	350000	350	700
2021/2022	KIRUDDU NRH	10	AZITHROMYCIN TABS 500MG	500	Macrolide	J01FA10	Watch	0.3	200	3	1555.24	311048	300000	300	1000
2021/2022	KIRUDDU NRH	10	VANCOMYCIN INJ. 500MG	500	Glycopeptide	J01XA01	Watch	2	50	1	10700	535000	25000	25	12.5
2021/2022	KIRUDDU NRH	11	MEROPENEM INJ 500MG VIAL	500	Carbapenems	J01DH02	Watch	2	200	1	15515	3103000	100000	100	50
2021/2022	KIRUDDU NRH	11	LEVOFLOXACIN 500MG/100ML INJECTION	500	Fluroquinolone	J01MA12	Watch	0.5	132	1	6179.25	815661	66000	66	132
2021/2022	KIRUDDU NRH	11	LEVOFLOXACIN 500MG/100ML INJECTION	500	Fluroquinolone	J01MA12	Watch	0.5	368	1	6179.25	2273964	184000	184	368
2021/2022	KIRUDDU NRH	11	CEFTRIAXONE SODIUM 1G POWDER FOR INJ.VIAL	1000	Cephalosporin	J01DD04	Watch	2	6000	1	1652.4	9914400	6000000	6000	3000
2021/2022	KIRUDDU NRH	11	PIPERACILLIN -TAZOBACTAM 4.5G INJ	4500	Penicillin	J01CR05	Access	14	200	1	10772.5	2154508	900000	900	64.2857
2021/2022	KIRUDDU NRH	11	AMIKACIN 500MG/2ML INJECTION	500	Aminoglycoside	J01GB06	Access	1	100	1	8025	802500	50000	50	50
2021/2022	KIRUDDU NRH	11	AMPICILLINE/CLOXACILINE 250MG/250MG INJ	500	Penicillin	J01CR50	Access	2	2	100	61055	122110	100000	100	50
2021/2022	KIRUDDU NRH	11	AMOXICILLIN 250MG CAPSULE	250	Penicillin	J01CA04	Access	1	10	1000	62032.9	620329	2500000	2500	2500
2021/2022	KIRUDDU NRH	11	AMPICILLIN/CLOXACILLIN 250MG/250MG CAPSULES	500	Penicillin	J01CR50	Access	4	30	100	13875.8	416272	1500000	1500	375
2021/2022	KIRUDDU NRH	11	CIPROFLOXACIN 500MG TABLET	500	Fluroquinolone	J01MA02	Watch	1	20	100	12610	252200	1000000	1000	1000
2021/2022	KIRUDDU NRH	11	CIPROFLOXACIN IV 200MG/100ML VIAL	200	Fluroquinolone	J01MA02	Watch	0.5	200	1	1455.02	291004	40000	40	80
2021/2022	KIRUDDU NRH	11	DOXYCYCLINE 100MG CAPS	100	Tetracycline	J01AA02	Access	0.1	20	100	7186.13	143723	200000	200	2000
2021/2022	KIRUDDU NRH	11	ERYTHROMYCIN STEARATE 250MG TABLET	250	Macrolide	J01FA01	Watch	1	1	1000	109296	109296	250000	250	250
2021/2022	KIRUDDU NRH	11	METRONIDAZOLE 200MG TABLET	200	Imidazole	J01XD01	Access	1.5	30	1000	21101.1	633032	6000000	6000	4000
2021/2022	KIRUDDU NRH	11	CLARITHROMYCIN SR 500MG	500	Macrolide	J01FA09	Watch	0.5	100	7	23005	2300500	350000	350	700
2021/2022	KIRUDDU NRH	11	AMOXICILLIN CLAVULANATE 1.2G INJECTION	1200	Penicillin	J01CR02	Access	3	200	1	4654.5	930900	240000	240	80
2021/2022	KIRUDDU NRH	11	AMOXICILLIN CLAVULANATE 625MG TABLET	625	Penicillin	J01CR02	Access	1	300	14	9148.5	2744550	2625000	2625	2625
2021/2022	KIRUDDU NRH	11	AZITHROMYCIN TABS 500MG	500	Macrolide	J01FA10	Watch	0.3	200	3	1555.24	311048	300000	300	1000
2021/2022	KIRUDDU NRH	11	VANCOMYCIN INJ. 500MG	500	Glycopeptide	J01XA01	Watch	2	50	1	10700	535000	25000	25	12.5
2021/2022	KIRUDDU NRH	11	COTRIMOXAZOLE 960 MG TABS	960	Sulphonamide	J01EE01	Access	4	18	1000	0	0	17280000	17280	4320
2021/2022	KIRUDDU NRH	12	MEROPENEM INJ 500MG VIAL	500	Carbapenems	J01DH02	Watch	2	200	1	15515	3103000	100000	100	50
2021/2022	KIRUDDU NRH	12	LEVOFLOXACIN 500MG/100ML INJECTION	500	Fluroquinolone	J01MA12	Watch	0.5	500	1	6179.25	3089625	250000	250	500
2021/2022	KIRUDDU NRH	12	CEFTRIAXONE SODIUM 1G POWDER FOR INJ.VIAL	1000	Cephalosporin	J01DD04	Watch	2	6000	1	1652.4	9914400	6000000	6000	3000
2021/2022	KIRUDDU NRH	12	AMIKACIN 500MG/2ML INJECTION	500	Aminoglycoside	J01GB06	Access	1	100	1	8025	802500	50000	50	50
2021/2022	KIRUDDU NRH	12	METRONIDAZOLE 500MG/100ML INFUSION 100 ML	500	Imidazole	J01XD01	Access	1.5	1860	1	1123.5	2089710	930000	930	620
2021/2022	KIRUDDU NRH	12	METRONIDAZOLE 500MG/100ML INFUSION 100 ML	500	Imidazole	J01XD01	Access	1.5	1140	1	1123.5	1280790	570000	570	380
2021/2022	KIRUDDU NRH	12	AMOXICILLIN 250MG CAPSULE	250	Penicillin	J01CA04	Access	1	10	1000	61256.4	612564	2500000	2500	2500
2021/2022	KIRUDDU NRH	12	AMPICILLIN/CLOXACILLIN 250MG/250MG CAPSULES	500	Penicillin	J01CR50	Access	4	30	1000	13896.9	416906	15000000	15000	3750
2021/2022	KIRUDDU NRH	12	CIPROFLOXACIN 500MG TABLET	500	Fluroquinolone	J01MA02	Watch	1	20	100	13023.8	260476	1000000	1000	1000
2021/2022	KIRUDDU NRH	12	CIPROFLOXACIN IV 200MG/100ML VIAL	200	Fluroquinolone	J01MA02	Watch	0.5	200	1	1455.02	291004	40000	40	80
2021/2022	KIRUDDU NRH	12	DOXYCYCLINE 100MG CAPS	100	Tetracycline	J01AA02	Access	0.1	20	100	7194.6	143892	200000	200	2000
2021/2022	KIRUDDU NRH	12	ERYTHROMYCIN STEARATE 250MG TABLET	250	Macrolide	J01FA01	Watch	1	1	1000	109296	109296	250000	250	250
2021/2022	KIRUDDU NRH	12	METRONIDAZOLE 200MG TABLET	200	Imidazole	J01XD01	Access	1.5	30	1000	21129.6	633888	6000000	6000	4000
2021/2022	KIRUDDU NRH	12	CLARITHROMYCIN SR 500MG	500	Macrolide	J01FA09	Watch	0.5	65	7	23005	1495325	227500	227.5	455
2021/2022	KIRUDDU NRH	12	CLARITHROMYCIN SR 500MG	500	Macrolide	J01FA09	Watch	0.5	35	7	23005	805175	122500	122.5	245
2021/2022	KIRUDDU NRH	12	AMOXICILLIN CLAVULANATE 1.2G INJECTION	1200	Penicillin	J01CR02	Access	3	200	1	4654.5	930900	240000	240	80
2021/2022	KIRUDDU NRH	12	AMOXICILLIN CLAVULANATE 625MG TABLET	625	Penicillin	J01CR02	Access	1	181	14	9148.5	1.65588e+06	1583750	1583.75	1583.75
2021/2022	KIRUDDU NRH	12	AZITHROMYCIN TABS 500MG	500	Macrolide	J01FA10	Watch	0.3	200	3	1555.24	311048	300000	300	1000
2021/2022	KIRUDDU NRH	12	VANCOMYCIN INJ. 500MG	500	Glycopeptide	J01XA01	Watch	2	34	1	10700	363800	17000	17	8.5
2021/2022	KIRUDDU NRH	12	MEROPENEM INJ 500MG VIAL	500	Carbapenems	J01DH02	Watch	2	200	1	15515	3103000	100000	100	50
2021/2022	KIRUDDU NRH	12	LEVOFLOXACIN 500MG/100ML INJECTION	500	Fluroquinolone	J01MA12	Watch	0.5	500	1	6179.25	3089625	250000	250	500
2021/2022	KIRUDDU NRH	12	AMIKACIN 500MG/2ML INJECTION	500	Aminoglycoside	J01GB06	Access	1	100	1	8025	802500	50000	50	50
2021/2022	KIRUDDU NRH	12	METRONIDAZOLE 500MG/100ML INFUSION 100 ML	500	Imidazole	J01XD01	Access	1.5	2360	1	1123.5	2651460	1180000	1180	786.667
2021/2022	KIRUDDU NRH	12	METRONIDAZOLE 500MG/100ML INFUSION 100 ML	500	Imidazole	J01XD01	Access	1.5	640	1	1123.5	719040	320000	320	213.333
2021/2022	KIRUDDU NRH	12	AMPICILLIN/CLOXACILLIN 250MG/250MG CAPSULES	500	Penicillin	J01CR50	Access	4	30	100	13896.9	416906	1500000	1500	375
2021/2022	KIRUDDU NRH	12	CIPROFLOXACIN 500MG TABLET	500	Fluroquinolone	J01MA02	Watch	1	20	100	1302.78	26055.6	1000000	1000	1000
2021/2022	KIRUDDU NRH	12	CIPROFLOXACIN IV 200MG/100ML VIAL	200	Fluroquinolone	J01MA02	Watch	0.5	200	1	1455.02	291004	40000	40	80
2021/2022	KIRUDDU NRH	12	DOXYCYCLINE 100MG CAPS	100	Tetracycline	J01AA02	Access	0.1	20	100	7194.6	143892	200000	200	2000
2021/2022	KIRUDDU NRH	12	ERYTHROMYCIN STEARATE 250MG TABLET	250	Macrolide	J01FA01	Watch	1	1	1000	109296	109296	250000	250	250
2021/2022	KIRUDDU NRH	12	METRONIDAZOLE 200MG TABLET	200	Imidazole	J01XD01	Access	1.5	17	1000	21129.6	359203	3400000	3400	2266.67
2021/2022	KIRUDDU NRH	12	METRONIDAZOLE 200MG TABLET	200	Imidazole	J01XD01	Access	1.5	13	1000	21129.6	274685	2600000	2600	1733.33
2021/2022	KIRUDDU NRH	12	CLARITHROMYCIN SR 500MG	500	Macrolide	J01FA09	Watch	0.5	100	7	23005	2300500	350000	350	700
2021/2022	KIRUDDU NRH	12	AMOXICILLIN CLAVULANATE 1.2G INJECTION	1200	Penicillin	J01CR02	Access	3	200	1	4654.5	930900	240000	240	80
2021/2022	KIRUDDU NRH	12	AMOXICILLIN CLAVULANATE 625MG TABLET	625	Penicillin	J01CR02	Access	1	40	14	9148.5	365940	350000	350	350
2021/2022	KIRUDDU NRH	12	AMOXICILLIN CLAVULANATE 625MG TABLET	625	Penicillin	J01CR02	Access	1	260	14	9148.5	2378610	2275000	2275	2275
2021/2022	KIRUDDU NRH	12	AZITHROMYCIN TABS 500MG	500	Macrolide	J01FA10	Watch	0.3	200	3	1555.24	311048	300000	300	1000
2021/2022	KIRUDDU NRH	12	VANCOMYCIN INJ. 500MG	500	Glycopeptide	J01XA01	Watch	2	50	1	10700	535000	25000	25	12.5
2021/2022	KIRUDDU NRH	12	CEFTRIAXONE SODIUM 1G POWDER FOR INJ.VIAL	1000	Cephalosporin	J01DD04	Watch	2	6000	1	1652.4	9914400	6000000	6000	3000
2021/2022	KIRUDDU NRH	12	AMOXICILLIN 250MG CAPSULE	250	Penicillin	J01CA04	Access	1	10	1000	61256.4	612564	2500000	2500	2500
2021/2022	KIRUDDU NRH	12	COTRIMOXAZOLE 120MG TABLET	120	Sulphonamide	J01EE01	Access	4	23	1000	0	0	2760000	2760	690
2021/2022	KIRUDDU NRH	12	COTRIMOXAZOLE 960 MG TABS	960	Sulphonamide	J01EE01	Access	4	17	1000	0	0	16320000	16320	4080

## Sheet: CYCLE COST
				CYCLE	TOTAL CYCLE COST	ABX COST
				Cycle 1	206757811	19750000	0.0955224
				Cycle 2	229071544	21568355	0.0941555
				Cycle 3	140414127	28591798	0.203625
				Cycle 4	285100886	34359788	0.120518
				Cycle 5	215721859	56194217	0.260494
				Cycle 6	126690401	37594731	0.296745
				Cycle 7	311889382	29381175	0.0942038
				Cycle 8	117230525	31681675	0.270251
				Cycle 9	118366279	29345899	0.247924
				Cycle 10	215082349	33320274	0.154919
				Cycle 11	182646393	28473997	0.155897
				Cycle 12	415194614	57645806	0.13884
					2564166170	407907715	0.15908

## Sheet: Sheet1
Reporting Period	Facility	Cycle	Antimicrobial	Mg	Antibiotic Class	ATC code	WHO AWaRe 2019	WHO DDDs	QTY	UOM	Unit Price	Total Price	Total Mg	Mg to G	Total DDDs
FY19/20	Jinja RRH	C1	MEROPENEM INJ 500MG VIAL	500	Carbapenems	J01DH02	Watch	2	300	1	15660	4698000	150000	150	75
FY19/20	Jinja RRH	C1	AMPICILLIN 500MG INJ (PFR) IV/IM/INF	500	Penicillin	J01CA01	Access	2	6	100	35964	215784	300000	300	150
FY19/20	Jinja RRH	C1	PENICILLIN, BENZATHINE BENZYL 2.4MU/1.44G VIAL	1440	Penicillin	J01CE08	Access	3.6	2	10	10700.7	21401.3	28800	28.8	8
FY19/20	Jinja RRH	C1	PENICILLIN. BENZYL 1MU/600MG INJ (PFR) IM	600	Penicillin	J01CE01	Access	3.6	50	10	3693.6	184680	300000	300	83.3333
FY19/20	Jinja RRH	C1	CEFTRIAXONE SODIUM 1G POWDER FOR INJ.VIAL	1000	Cephalosporin	J01DD04	Watch	2	7000	1	1652.4	11566800	7000000	7000	3500
FY19/20	Jinja RRH	C1	CHLORAMPHENICOL SODIUM SUCCINATE 1G INJ	1000	Amphenicols	J01BA01	Access	3	10	50	78605.5	786055	500000	500	166.667
FY19/20	Jinja RRH	C1	CLOXACILLIN 500MG INJ (PFR) IV/IM	500	Penicillin	J01CF02	Access	2	10	50	32347.3	323473	250000	250	125
FY19/20	Jinja RRH	C1	METRONIDAZOLE 500MG/100ML INFUSION 100 ML	500	Imidazole	J01XD01	Access	1.5	7100	1	777.6	5520960	3550000	3550	2366.67
FY19/20	Jinja RRH	C1	AMPICILLINE/CLOXACILINE 250MG/250MG INJ	500	Penicillin	J01CR50	Access	2	20	100	70200	1404000	1000000	1000	500
FY19/20	Jinja RRH	C1	AMOXICILLIN 250MG CAPSULE	250	Penicillin	J01CA04	Access	1	100	1000	51388.8	5138876	25000000	25000	25000
FY19/20	Jinja RRH	C1	AMPICILLIN/CLOXACILLIN 250MG/250MG CAPSULES	500	Penicillin	J01CR50	Access	4	20	100	14040	280800	1000000	1000	250
FY19/20	Jinja RRH	C1	AMOXICILLIN DISPERSABLE TABLETS 250MG	250	Penicillin	J01CA04	Access	1	30	100	7776	233280	750000	750	750
FY19/20	Jinja RRH	C1	CIPROFLOXACIN 500MG TABLET	500	Fluroquinolone	J01MA02	Watch	1	100	100	10256.9	1025692	5000000	5000	5000
FY19/20	Jinja RRH	C1	CIPROFLOXACIN IV 200MG/100ML VIAL	200	Fluroquinolone	J01MA02	Watch	0.5	700	1	1242	869400	140000	140	280
FY19/20	Jinja RRH	C1	DOXYCYCLINE 100MG CAPS	100	Tetracycline	J01AA02	Access	0.1	100	100	5996.31	599631	1000000	1000	10000
FY19/20	Jinja RRH	C1	METRONIDAZOLE 200MG TABLET	200	Imidazole	J01XD01	Access	1.5	60	1000	17473.9	1.04843e+06	12000000	12000	8000
FY19/20	Jinja RRH	C1	NITROFURANTOIN 100MG TABLET	100	Quinolone	J01XE01	Access	0.2	4	1000	34614	138456	400000	400	2000
FY19/20	Jinja RRH	C1	DAPSONE 100MG TABLET	100	0	J04BA02	Access	0	2	1000	34020	68040	200000	200
FY19/20	Jinja RRH	C2	MEROPENEM INJ 500MG VIAL	500	Carbapenems	J01DH02	Watch	2	150	1	15660	2349000	75000	75	37.5
FY19/20	Jinja RRH	C2	AMPICILLIN 500MG INJ (PFR) IV/IM/INF	500	Penicillin	J01CA01	Access	2	8	100	35964	287712	400000	400	200
FY19/20	Jinja RRH	C2	PENICILLIN, BENZATHINE BENZYL 2.4MU/1.44G VIAL	1440	Penicillin	J01CE08	Access	3.6	2	10	10706.7	21413.4	28800	28.8	8
FY19/20	Jinja RRH	C2	PENICILLIN. BENZYL 1MU/600MG INJ (PFR) IM	600	Penicillin	J01CE01	Access	3.6	50	10	3693.6	184680	300000	300	83.3333
FY19/20	Jinja RRH	C2	CEFTRIAXONE SODIUM 1G POWDER FOR INJ.VIAL	1000	Cephalosporin	J01DD04	Watch	2	7850	1	1652.4	12971340	7850000	7850	3925
FY19/20	Jinja RRH	C2	CHLORAMPHENICOL SODIUM SUCCINATE 1G INJ	1000	Amphenicols	J01BA01	Access	3	8	50	78603.5	628828	400000	400	133.333
FY19/20	Jinja RRH	C2	CLOXACILLIN 500MG INJ (PFR) IV/IM	500	Penicillin	J01CF02	Access	2	5	50	32347.8	161739	125000	125	62.5
FY19/20	Jinja RRH	C2	METRONIDAZOLE 500MG/100ML INFUSION 100 ML	500	Imidazole	J01XD01	Access	1.5	6004	1	777.6	4.66871e+06	3002000	3002	2001.33
FY19/20	Jinja RRH	C2	AMPICILLINE/CLOXACILINE 250MG/250MG INJ	500	Penicillin	J01CR50	Access	2	20	100	70200	1404000	1000000	1000	500
FY19/20	Jinja RRH	C2	AMOXICILLIN 250MG CAPSULE	250	Penicillin	J01CA04	Access	1	100	1000	51556.3	5155631	25000000	25000	25000
FY19/20	Jinja RRH	C2	AMPICILLIN/CLOXACILLIN 250MG/250MG CAPSULES	500	Penicillin	J01CR50	Access	4	20	1000	14040	280800	10000000	10000	2500
FY19/20	Jinja RRH	C2	AMOXICILLIN DISPERSABLE TABLETS 250MG	250	Penicillin	J01CA04	Access	1	40	100	7776	311040	1000000	1000	1000
FY19/20	Jinja RRH	C2	CIPROFLOXACIN 500MG TABLET	500	Fluroquinolone	J01MA02	Watch	1	80	100	10258.9	820714	4000000	4000	4000
FY19/20	Jinja RRH	C2	CIPROFLOXACIN IV 200MG/100ML VIAL	200	Fluroquinolone	J01MA02	Watch	0.5	550	1	1242	683100	110000	110	220
FY19/20	Jinja RRH	C2	DOXYCYCLINE 100MG CAPS	100	Tetracycline	J01AA02	Access	0.1	90	100	5979.1	538119	900000	900	9000
FY19/20	Jinja RRH	C2	METRONIDAZOLE 200MG TABLET	200	Imidazole	J01XD01	Access	1.5	110	1000	17482.1	1.92303e+06	22000000	22000	14666.7
FY19/20	Jinja RRH	C2	NITROFURANTOIN 100MG TABLET	100	Quinolone	J01XE01	Access	0.2	4	1000	34614	138456	400000	400	2000
FY19/20	Jinja RRH	C2	PIPERACILLIN -TAZOBACTAM 4.5G INJ	4500	Penicillin	J01CR05	Access	14	100	1	9720	972000	450000	450	32.1429
FY19/20	Jinja RRH	C2	CEFUROXIME TABLETS 500MG	500	Cephalosporin	J01DC02	Watch	0.5	6	100	80416	482496	300000	300	600
FY19/20	Jinja RRH	C2	CLOXACILLIN 250MG CAPSULES	250	Penicillin	J01CF02	Access	2	20	100	8100	162000	500000	500	250
FY19/20	Jinja RRH	C2	ERYTHROMYCIN STEARATE 250MG TABLET	250	Macrolide	J01FA01	Watch	1	7	1000	109296	765072	1750000	1750	1750
FY19/20	Jinja RRH	C2	DAPSONE 100MG TABLET	100	0	0	0	0	2	1000	34020	68040	200000	200
FY19/20	Jinja RRH	C3	MEROPENEM INJ 500MG VIAL	500	Carbapenems	J01DH02	Watch	2	150	1	15660	2349000	75000	75	37.5
FY19/20	Jinja RRH	C3	AMPICILLIN 500MG INJ (PFR) IV/IM/INF	500	Penicillin	J01CA01	Access	2	5	100	35964	179820	250000	250	125
FY19/20	Jinja RRH	C3	PENICILLIN, BENZATHINE BENZYL 2.4MU/1.44G VIAL	1440	Penicillin	J01CE08	Access	3.6	1	10	11073.9	11073.9	14400	14.4	4
FY19/20	Jinja RRH	C3	PENICILLIN. BENZYL 1MU/600MG INJ (PFR) IM	600	Penicillin	J01CE01	Access	3.6	25	10	3693.6	92340	150000	150	41.6667
FY19/20	Jinja RRH	C3	CEFTRIAXONE SODIUM 1G POWDER FOR INJ.VIAL	1000	Cephalosporin	J01DD04	Watch	2	4000	1	1652.4	6609600	4000000	4000	2000
FY19/20	Jinja RRH	C3	CHLORAMPHENICOL SODIUM SUCCINATE 1G INJ	1000	Amphenicols	J01BA01	Access	3	3	50	78603.5	235810	150000	150	50
FY19/20	Jinja RRH	C3	CLOXACILLIN 500MG INJ (PFR) IV/IM	500	Penicillin	J01CF02	Access	2	5	50	32347.3	161736	125000	125	62.5
FY19/20	Jinja RRH	C3	METRONIDAZOLE 500MG/100ML INFUSION 100 ML	500	Imidazole	J01XD01	Access	1.5	4000	1	777.6	3110400	2000000	2000	1333.33
FY19/20	Jinja RRH	C3	AMPICILLINE/CLOXACILINE 250MG/250MG INJ	500	Penicillin	J01CR50	Access	2	10	100	70200	702000	500000	500	250
FY19/20	Jinja RRH	C3	AMOXICILLIN 250MG CAPSULE	250	Penicillin	J01CA04	Access	1	50	1000	52644.5	2632225	12500000	12500	12500
FY19/20	Jinja RRH	C3	AMPICILLIN/CLOXACILLIN 250MG/250MG CAPSULES	500	Penicillin	J01CR50	Access	4	10	100	14040	140400	500000	500	125
FY19/20	Jinja RRH	C3	AMOXICILLIN DISPERSABLE TABLETS 250MG	250	Penicillin	J01CA04	Access	1	15	100	7776	116640	375000	375	375
FY19/20	Jinja RRH	C3	CIPROFLOXACIN 500MG TABLET	500	Fluroquinolone	J01MA02	Watch	1	30	100	10258.9	307768	1500000	1500	1500
FY19/20	Jinja RRH	C3	CIPROFLOXACIN IV 200MG/100ML VIAL	200	Fluroquinolone	J01MA02	Watch	0.5	200	1	1242	248400	40000	40	80
FY19/20	Jinja RRH	C3	DOXYCYCLINE 100MG CAPS	100	Tetracycline	J01AA02	Access	0.1	40	100	6121.76	244870	400000	400	4000
FY19/20	Jinja RRH	C3	METRONIDAZOLE 200MG TABLET	200	Imidazole	J01XD01	Access	1.5	50	1000	17482.1	874104	10000000	10000	6666.67
FY19/20	Jinja RRH	C3	NITROFURANTOIN 100MG TABLET	100	Quinolone	J01XE01	Access	0.2	2	1000	34614	69228	200000	200	1000
FY19/20	Jinja RRH	C3	PIPERACILLIN -TAZOBACTAM 4.5G INJ	4500	Penicillin	J01CR05	Access	14	50	1	9720	486000	225000	225	16.0714
FY19/20	Jinja RRH	C3	CEFUROXIME TABLETS 500MG	500	Cephalosporin	J01DC02	Watch	0.5	3	100	80416.8	241250	150000	150	300
FY19/20	Jinja RRH	C3	CLOXACILLIN 250MG CAPSULES	250	Penicillin	J01CF02	Access	2	10	100	8100	81000	250000	250	125
FY19/20	Jinja RRH	C3	ERYTHROMYCIN STEARATE 250MG TABLET	250	Macrolide	J01FA01	Watch	1	3	1000	109296	327888	750000	750	750
FY19/20	Jinja RRH	C3	DAPSONE 100MG TABLET	100	0	0	0	0	1	1000	34020	34020	100000	100
FY19/20	Jinja RRH	C4	PENICILLIN, BENZATHINE BENZYL 2.4MU/1.44G VIAL	1440	Penicillin	J01CE08	Access	3.6	2	10	11129.7	22259.4	28800	28.8	8
FY19/20	Jinja RRH	C4	PENICILLIN. BENZYL 1MU/600MG INJ (PFR) IM	600	Penicillin	J01CE01	Access	3.6	50	10	3693.6	184680	300000	300	83.3333
FY19/20	Jinja RRH	C4	CEFTRIAXONE SODIUM 1G POWDER FOR INJ.VIAL	1000	Cephalosporin	J01DD04	Watch	2	9000	1	1652.4	14871600	9000000	9000	4500
FY19/20	Jinja RRH	C4	CHLORAMPHENICOL SODIUM SUCCINATE 1G INJ	1000	Amphenicols	J01BA01	Access	3	10	50	78603.5	786035	500000	500	166.667
FY19/20	Jinja RRH	C4	CLOXACILLIN 500MG INJ (PFR) IV/IM	500	Penicillin	J01CF02	Access	2	10	50	32347.3	323473	250000	250	125
FY19/20	Jinja RRH	C4	METRONIDAZOLE 500MG/100ML INFUSION 100 ML	500	Imidazole	J01XD01	Access	1.5	8000	1	777.6	6220800	4000000	4000	2666.67
FY19/20	Jinja RRH	C4	AMPICILLINE/CLOXACILINE 250MG/250MG INJ	500	Penicillin	J01CR50	Access	2	20	1000	70200	1404000	10000000	10000	5000
FY19/20	Jinja RRH	C4	AMOXICILLIN 250MG CAPSULE	250	Penicillin	J01CA04	Access	1	100	1000	53220.8	5322084	25000000	25000	25000
FY19/20	Jinja RRH	C4	AMPICILLIN/CLOXACILLIN 250MG/250MG CAPSULES	500	Penicillin	J01CR50	Access	4	20	100	14040	280800	1000000	1000	250
FY19/20	Jinja RRH	C4	AMOXICILLIN DISPERSABLE TABLETS 250MG	250	Penicillin	J01CA04	Access	1	30	100	7776	233280	750000	750	750
FY19/20	Jinja RRH	C4	CIPROFLOXACIN 500MG TABLET	500	Fluroquinolone	J01MA02	Watch	1	100	100	10258.9	1025892	5000000	5000	5000
FY19/20	Jinja RRH	C4	CIPROFLOXACIN IV 200MG/100ML VIAL	200	Fluroquinolone	J01MA02	Watch	0.5	400	1	1242	496800	80000	80	160
FY19/20	Jinja RRH	C4	DOXYCYCLINE 100MG CAPS	100	Tetracycline	J01AA02	Access	0.1	100	100	6121.76	612176	1000000	1000	10000
FY19/20	Jinja RRH	C4	METRONIDAZOLE 200MG TABLET	200	Imidazole	J01XD01	Access	1.5	120	1000	16706.5	2.00478e+06	24000000	24000	16000
FY19/20	Jinja RRH	C4	NITROFURANTOIN 100MG TABLET	100	Quinolone	J01XE01	Access	0.2	3	1000	34614	103842	300000	300	1500
FY19/20	Jinja RRH	C4	PIPERACILLIN -TAZOBACTAM 4.5G INJ	4500	Penicillin	J01CR05	Access	14	100	1	9720	972000	450000	450	32.1429
FY19/20	Jinja RRH	C4	CEFUROXIME TABLETS 500MG	500	Cephalosporin	J01DC02	Watch	0.5	5	100	80416.8	402084	250000	250	500
FY19/20	Jinja RRH	C4	CLOXACILLIN 250MG CAPSULES	250	Penicillin	J01CF02	Access	2	20	100	8100	162000	500000	500	250
FY19/20	Jinja RRH	C4	ERYTHROMYCIN STEARATE 250MG TABLET	250	Macrolide	J01FA01	Watch	1	8	1000	109296	874368	2000000	2000	2000
FY19/20	Jinja RRH	C4	DAPSONE 100MG TABLET	100	0	0	0	0	1	1000	34020	34020	100000	100
FY19/20	Jinja RRH	C5	MEROPENEM INJ 500MG VIAL	500	Carbapenems	J01DH02	Watch	2	300	1	15660	4698000	150000	150	75
FY19/20	Jinja RRH	C5	PENICILLIN, BENZATHINE BENZYL 2.4MU/1.44G VIAL	1440	Penicillin	J01CE08	Access	3.6	2	10	11163.9	22327.8	28800	28.8	8
FY19/20	Jinja RRH	C5	PENICILLIN. BENZYL 1MU/600MG INJ (PFR) IM	600	Penicillin	J01CE01	Access	3.6	50	10	3693.6	184680	300000	300	83.3333
FY19/20	Jinja RRH	C5	CEFTRIAXONE SODIUM 1G POWDER FOR INJ.VIAL	1000	Cephalosporin	J01DD04	Watch	2	9000	1	1652.4	14871600	9000000	9000	4500
FY19/20	Jinja RRH	C5	CHLORAMPHENICOL SODIUM SUCCINATE 1G INJ	1000	Amphenicols	J01BA01	Access	3	10	50	78603.5	786035	500000	500	166.667
FY19/20	Jinja RRH	C5	CLOXACILLIN 500MG INJ (PFR) IV/IM	500	Penicillin	J01CF02	Access	2	10	50	32347.3	323473	250000	250	125
FY19/20	Jinja RRH	C5	METRONIDAZOLE 500MG/100ML INFUSION 100 ML	500	Imidazole	J01XD01	Access	1.5	8000	1	777.6	6220800	4000000	4000	2666.67
FY19/20	Jinja RRH	C5	AMPICILLINE/CLOXACILINE 250MG/250MG INJ	500	Penicillin	J01CR50	Access	2	20	100	70200	1404000	1000000	1000	500
FY19/20	Jinja RRH	C5	AMOXICILLIN 250MG CAPSULE	250	Penicillin	J01CA04	Access	1	100	1000	57685.8	5768576	25000000	25000	25000
FY19/20	Jinja RRH	C5	AMPICILLIN/CLOXACILLIN 250MG/250MG CAPSULES	500	Penicillin	J01CR50	Access	4	20	100	14040	280800	1000000	1000	250
FY19/20	Jinja RRH	C5	AMOXICILLIN DISPERSABLE TABLETS 250MG	250	Penicillin	J01CA04	Access	1	30	100	7776	233280	750000	750	750
FY19/20	Jinja RRH	C5	CIPROFLOXACIN 500MG TABLET	500	Fluroquinolone	J01MA02	Watch	1	100	100	10258.9	1025892	5000000	5000	5000
FY19/20	Jinja RRH	C5	CIPROFLOXACIN IV 200MG/100ML VIAL	200	Fluroquinolone	J01MA02	Watch	0.5	400	1	1242	496800	80000	80	160
FY19/20	Jinja RRH	C5	DOXYCYCLINE 100MG CAPS	100	Tetracycline	J01AA02	Access	0.1	100	100	5935.38	593538	1000000	1000	10000
FY19/20	Jinja RRH	C5	METRONIDAZOLE 200MG TABLET	200	Imidazole	J01XD01	Access	1.5	120	1000	17510.5	2101254	24000000	24000	16000
FY19/20	Jinja RRH	C5	NITROFURANTOIN 100MG TABLET	100	Quinolone	J01XE01	Access	0.2	3	1000	34614	103842	300000	300	1500
FY19/20	Jinja RRH	C5	PIPERACILLIN -TAZOBACTAM 4.5G INJ	4500	Penicillin	J01CR05	Access	14	100	1	9720	972000	450000	450	32.1429
FY19/20	Jinja RRH	C5	CEFUROXIME TABLETS 500MG	500	Cephalosporin	J01DC02	Watch	0.5	30	100	80416.8	2412504	1500000	1500	3000
FY19/20	Jinja RRH	C5	CLOXACILLIN 250MG CAPSULES	250	Penicillin	J01CF02	Access	2	20	100	8100	162000	500000	500	250
FY19/20	Jinja RRH	C5	DAPSONE 100MG TABLET	100	0	0	0	0	1	1000	34020	34020	100000	100
FY19/20	Jinja RRH	C6	MEROPENEM INJ 500MG VIAL	500	Carbapenems	J01DH02	Watch	2	320	1	15660	5011200	160000	160	80
FY19/20	Jinja RRH	C6	AMPICILLIN 500MG INJ (PFR) IV/IM/INF	500	Penicillin	J01CA01	Access	2	30	100	118800	3564000	1500000	1500	750
FY19/20	Jinja RRH	C6	PENICILLIN, BENZATHINE BENZYL 2.4MU/1.44G VIAL	1440	Penicillin	J01CE08	Access	3.6	10	10	11163.9	111639	144000	144	40
FY19/20	Jinja RRH	C6	PENICILLIN. BENZYL 1MU/600MG INJ (PFR) IM	600	Penicillin	J01CE01	Access	3.6	150	10	3693.6	554040	900000	900	250
FY19/20	Jinja RRH	C6	CEFTRIAXONE SODIUM 1G POWDER FOR INJ.VIAL	1000	Cephalosporin	J01DD04	Watch	2	12500	1	1652.4	20655000	12500000	12500	6250
FY19/20	Jinja RRH	C6	CHLORAMPHENICOL SODIUM SUCCINATE 1G INJ	1000	Amphenicols	J01BA01	Access	3	25	50	78603.5	1965087	1250000	1250	416.667
FY19/20	Jinja RRH	C6	CLOXACILLIN 500MG INJ (PFR) IV/IM	500	Penicillin	J01CF02	Access	2	30	50	32347.3	970419	750000	750	375
FY19/20	Jinja RRH	C6	METRONIDAZOLE 500MG/100ML INFUSION 100 ML	500	Imidazole	J01XD01	Access	1.5	16000	1	777.6	12441600	8000000	8000	5333.33
FY19/20	Jinja RRH	C6	AMPICILLINE/CLOXACILINE 250MG/250MG INJ	500	Penicillin	J01CR50	Access	2	100	100	70200	7020000	5000000	5000	2500
FY19/20	Jinja RRH	C6	AMPICILLIN/CLOXACILLIN 250MG/250MG CAPSULES	500	Penicillin	J01CR50	Access	4	120	100	14040	1684800	6000000	6000	1500
FY19/20	Jinja RRH	C6	AMOXICILLIN DISPERSABLE TABLETS 250MG	250	Penicillin	J01CA04	Access	1	90	100	7776	699840	2250000	2250	2250
FY19/20	Jinja RRH	C6	CIPROFLOXACIN 500MG TABLET	500	Fluroquinolone	J01MA02	Watch	1	150	100	10258.9	1538838	7500000	7500	7500
FY19/20	Jinja RRH	C6	DOXYCYCLINE 100MG CAPS	100	Tetracycline	J01AA02	Access	0.1	150	100	6239.82	935973	1500000	1500	15000
FY19/20	Jinja RRH	C6	METRONIDAZOLE 200MG TABLET	200	Imidazole	J01XD01	Access	1.5	230	1000	17198.7	3.9557e+06	46000000	46000	30666.7
FY19/20	Jinja RRH	C6	NITROFURANTOIN 100MG TABLET	100	Quinolone	J01XE01	Access	0.2	4	1000	34614	138456	400000	400	2000
FY19/20	Jinja RRH	C6	PIPERACILLIN -TAZOBACTAM 4.5G INJ	4500	Penicillin	J01CR05	Access	14	260	1	92720	24107200	1170000	1170	83.5714
FY19/20	Jinja RRH	C6	CLOXACILLIN 250MG CAPSULES	250	Penicillin	J01CF02	Access	2	30	100	8100	243000	750000	750	375
FY19/20	Jinja RRH	C6	CEFIXIME 400MG CAPSULE	400	Cephalosporin	J01DD08	Watch	0.4	11	100	85320	938520	440000	440	1100

## Sheet: Analysis 2
	Sum of Total Price			Percentage of total essential medicines cost
CEFTRIAXONE SODIUM 1G POWDER FOR INJ.VIAL	116738400			0.0455268
LEVOFLOXACIN 500MG/100ML INJECTION	3.77588e+07			0.0147256
METRONIDAZOLE 500MG/100ML INFUSION 100 ML	36756580			0.0143347
AMOXICILLIN CLAVULANATE 625MG TABLET	3.18459e+07			0.0124196
MEROPENEM INJ 500MG VIAL	29536500			0.0115189
PIPERACILLIN -TAZOBACTAM 4.5G INJ	24352958
FLUCLOXACILLIN/AMOXYCILLIN 500MG/500MG INJECTION	19858720
CEFIXIME 400MG CAPSULE	18056250
CLARITHROMYCIN SR 500MG	16563600
IMIPENEM 500MG + CILASTATIN 500MG INJ	14789000
AMIKACIN 500MG/2ML INJECTION	9630000
AMOXICILLIN 250MG CAPSULE	7.44818e+06
METRONIDAZOLE 200MG TABLET	6.35544e+06
VANCOMYCIN INJ. 500MG	6248800
CEFIXIME 200 TABLET	5292000
CIPROFLOXACIN IV 200MG/100ML VIAL	5.14311e+06
AMPICILLIN/CLOXACILLIN 250MG/250MG CAPSULES	4.66248e+06
AMOXICILLIN CLAVULANATE 1.2G INJECTION	4654500
AZITHROMYCIN TABS 500MG	3902904
CEFOTAXIME SODIUM POWDER FOR INJECTION 1GM VIAL	3565600
LEVOFLOXACIN 750MG/150ML INJECTION	3089625
PENICILLIN, BENZATHINE BENZYL 2.4MU/1.44G VIAL	2.7185e+06
CIPROFLOXACIN 500MG TABLET	2.56298e+06
DOXYCYCLINE 100MG CAPS	1.77524e+06
AMPICILLINE/CLOXACILINE 250MG/250MG INJ	1.31125e+06
ERYTHROMYCIN STEARATE 250MG TABLET	1307501
COTRIMOXAZOLE 120MG TABLET	0
COTRIMOXAZOLE 960 MG TABS	0
(blank)
Grand Total	4.15925e+08
Essential medicines Grand total	2564166170
Row Labels	Sum of Total DDDs			Percentage of grand total DDDs
METRONIDAZOLE 200MG TABLET	41333.3			0.154462
CEFTRIAXONE SODIUM 1G POWDER FOR INJ.VIAL	36500			0.1364
AMOXICILLIN CLAVULANATE 625MG TABLET	30458.8			0.113824
AMOXICILLIN 250MG CAPSULE	30000			0.112109
CEFIXIME 400MG CAPSULE	25000			0.0934245
DOXYCYCLINE 100MG CAPS	25000			0.0934245
AZITHROMYCIN TABS 500MG	12500			0.0467123
CIPROFLOXACIN 500MG TABLET	11500			0.0429753
METRONIDAZOLE 500MG/100ML INFUSION 100 ML	11168			0.0417346
COTRIMOXAZOLE 960 MG TABS	8400
AMPICILLIN/CLOXACILLIN 250MG/250MG CAPSULES	7562.5
LEVOFLOXACIN 500MG/100ML INJECTION	6115
CLARITHROMYCIN SR 500MG	5040
CEFIXIME 200 TABLET	5000
ERYTHROMYCIN STEARATE 250MG TABLET	3000
COTRIMOXAZOLE 120MG TABLET	2490
CIPROFLOXACIN IV 200MG/100ML VIAL	1520
PENICILLIN, BENZATHINE BENZYL 2.4MU/1.44G VIAL	980
LEVOFLOXACIN 750MG/150ML INJECTION	750
PIPERACILLIN -TAZOBACTAM 4.5G INJ	707.143
AMIKACIN 500MG/2ML INJECTION	600
AMPICILLINE/CLOXACILINE 250MG/250MG INJ	500
MEROPENEM INJ 500MG VIAL	475
AMOXICILLIN CLAVULANATE 1.2G INJECTION	400
CEFOTAXIME SODIUM POWDER FOR INJECTION 1GM VIAL	300
IMIPENEM 500MG + CILASTATIN 500MG INJ	150
VANCOMYCIN INJ. 500MG	146
FLUCLOXACILLIN/AMOXYCILLIN 500MG/500MG INJECTION	0
(blank)	0
Grand Total	267596
	Sum of Total DDDs
Access	159600
Reserve	150
Unclassified	0
Watch	107846
(blank)
Grand Total	267596

## Sheet: DDDs BY ANTIBIOTIC CLASS
		Row Labels	Sum of Total DDDs		Percentage DDDs by antibiotic class
			0
		Aminoglycoside	600		0.00224219
		Carbapenems	625		0.00233561
		Cephalosporin	66800		0.24963
		Fluroquinolone	23885		0.0892578
		Glycopeptide	146		0.000545599
		Imidazole	48501.3		0.181249
		Macrolide	19840		0.0741417
		Penicillin	71308.4		0.266478
		Sulphonamide	10890		0.0406957
		Tetracycline	25000		0.0934245
		(blank)
		Grand Total	267596

[truncated: 2 more sheets: Total price by antibiotic class, Total price by aWaRe]
