# Supplementary material for: Antibiotic consumption and utilization at a large tertiary care level hospital in Uganda: A point prevalence survey
Source: PLoS One. 2025 Jan 10;20(1):e0313587. doi: 10.1371/journal.pone.0313587 (PMC11723590; doi:10.1371/journal.pone.0313587)
Supplement: S2 File — (XLSX) [file pone.0313587.s002.xlsx]

## Sheet: OPD Data Collection
Test Done	Test 1 Conducted	Results	Test 2 Conducted	Results	Test 3 Conducted	Results	Diagnosis 1	Diagnosis 2	Diagnosis 3	Diagnosis 4	Drug 1 Prescribed	Total mg per day	Duration (Days)	Drug 2 Prescribed	Total mg per day	Duration (Days)	Drug 3 Prescribed	Total mg day	Duration (Days)	Drug 4 Prescribed	Duration	Drug 5 Prescribed	Total mg per day	Duration (Days)	Drug 6 Prescribed	Total mg per day	Duration (Days)
No							RTI				Azithromycin	500	3	Paracetamol	3000	3
No							Disc prelapse at L4				Neuroton tablets		14	Paracetamol /tramadol	1087.5	14
No							Typhoid fever				Doxycycline capsules	200	14	Paracetamol	3000	3
No							RTI				Cadistine syrup		7	Azithromycin tablets	250	6	Multivitamin tablets
No							UTI				Metronidazole tablets	1200	5	Cefixime capsules	400	5
No							Bacteraemia	Severe Malaria			Artesunate	42	1
No							UTI	Lumbar spasms			Doxycycline capsules	200	5	Eterocoxib tablets	90	14
No							PUD				Esomeprazole tablet	40	14	Syrup Relcer gel		5
No							Bacterial infection				Cefixime capsules	200	5	Metronidazole tablets	600	5
No							HTN	Asthma	PUD	UTI	Amlodipine tablets	10	7	Losartan tablets	50	7	Hydrochlothiazide tablets	12.5
No							UTI				Cefixime capsules	400	5	Doxycycline capsules	200	7
No							HTN	Neuropathy			Losartan tablets	50	30	Hydrochlothiazide tablets	12.5	30						Amlodipine tablets	10	30
No							DM				Metformin SR tablets	1000	30	Tyliptin tablets	20	30
No							HTN	URTI			Hydralazine tablets	50	30	Amlodipine tablets	10	30						Amoxiclav tablets	1875	7	Chloramphenicol capsules	750	5
No							Allergy				Montelukast tablets	10	14	Levocetirizine tablets	5	14						Albendazole tablets	400	1
No							Feet oedema				Furosemide tablets	40	21	Cachnerve tablets		7
No							HTN	PUD	RTI		Amlodipine tablets	10	30	Losartan tablets	50	30						Hydrochlothiazide tablets	12.5	30
No							PID	Disc prolapse			Eterocoxib tablets	90	14	Cachnerve		14
No							Cholethiasis				Bisacodyl tablets	10	5	Lactulose syrup		5
No							Osteoarthritis				Soral capsules	20	14	Calcivita capsules		30
No							RTI				Coartem tablets	280	3	Cetirizine tablets	10	14
No							UTI				Paracetamol tablets	3000	3	Cefixime capsules	400	5
No							Back pain	Painful lower limbs			Amlodipine tablets	10	30	Losartan/ Hydrochlothiazide tablets	62.5	30						Nebivolol tablets	5	30
No							Painful swelling in the skin	Blurring vision			Duodart capsules	0.9	30	Amlodipine tablets	5
No							Backache	Headache			Ampiclox capsules	2000	5	Flucap capsules		5
No							Asthma				Amoxiclav tablets	1875	5	Cetirizine tablets	10	10						Salbutamol tablets	20
No							Traumatic pain				Dexiren tablets	75	5	Sensur lotion								Ampiclox capsules	500	5
No							V. Candidiasis				Ciprofloxacin tablets	1000	5	Metronidazole tablets	1200	5						Fluconazole capsules	200	5
No							UTI				Metronidazole tablets	800	5	Doxycycline capsules	200	5
No							RTI				Vitamin C			Cetirizine tablets	10
No							Disc prolapse				Vitamin B complex tablets		14	Calcivita capsules		14
No							Neuropathic pain	Bowel gas			Nat B capsules		30	Pregabalin capsules	75	14
No							Fungal infection				Clotrimazole cream			Cefixime capsules	400	5						Paracetamol	3000	3
No							Brucellosis	Neuropathy			Cachnerve tablets		7	Cefuroxime capsules	1000	14
No							PUD				Relcer gel syrup		5	Paracetamol tablets	3000	3
No							HTN				Amlodipine tablets	10	30	Angizaar H tablets	75	30
No							Ulcers disease				Esomeprazole tablet	20	14	Metronidazole tablets	600	5
No							RTI	Neuropathy			Azithromycin tablets	500	3	Paracetamol tablets	3000	3						Neuroton tablets		39
No							HTN				Amlodipine tablets	10	30	Losartan/Hydrochlothiazide	62.5	30
No							Bacterial infection				Ciprofloxacin tablets	1000	5	Metronidazole tablets	1200	5
No							PUD				Paracetamol tablets	3000	3	LCT KIT		7
No							Bacterial infection	HTN			Amlodipine tablets	5	30	Ampiclox capsules	1500	5						Metronidazole tablets	1200	5
No							Epilepsy				Sodium valproate tablets	400	3
No							UTI				Cefixime capsules	400	5	Metronidazole tablets	1200	5						Paracetamol tablets	3000	3
No							HTN	Depression	Psychosis		Telvas H	52.5	14
No							Depression				Chloropromazine tablets	100	30	Carbamazepine tablets	800	30
No							UTI	GERD			Gramocef CV tablets	650	5	Xykaa tablets	2000	3
No							DVT				Xykaa tablets	2000	5	Warfarin tablets	5	7
No							RTI				Amoxicillin capsules	750	5	Cadistine syrup		5
No							Bacterial infection				Azithromycin tablets	500	5	Paracetamol tablets	3000	3
No							Allergic rhinitis	Neuropathy			Pregabalin capsules	75	14	Amoxicillin capsules	1500	5
No							Malaria	RTI			Azithromycin tablets	250	5	Metronidazole tablets	300	5
No							Bacteraemia				Ceftriaxone injection	500	1	ORS								Metoclopramide injection	12.5	1
No							URTI				Amoxicillin capsules	750	3	Cetirizine tablets	5	5
No							SAM-NE				Amoxicillin tablets	375	5
No							URTI				Amoxicillin capsules	750	5	Chlophenaramine tablets	4	5
Yes	MRDT	Negative					RTI	Rhinitis			Cetirizine tablets	5
No							RTI				Azithromycin tablets	250	5	Paracetamol tablets	1500	3
No							URTI	Diarrhea	Dehydration		Zinc tablets	20	10
No							URTI				Erythromycin syrup	250	5	Cetirizine syrup	2.5	5
No							Septicemia				Ceftriaxone injection	1000	1
No							Acute gastritis				Grovit syrup		7	Ampiclox syrup	750	7
No							Bacteraemia				Antinal syrup		7	Ibumol syrup		7
No							URTI	Fungal infection			Cefodox syrup	150	5	Cetirizine syrup	5	5
No							Malaria	Bacterial infection			Coartem tablets	280	3	Paracetamol tablets	1500	3
No							URTI				Azithromycin syrup	100	3	Piritex baby syrup		5
No							Right inguinal hernia	Right hydrocele			Xykaa tablets	2000	5	Levofloxacin tablets	500	5
No							UTI	Malaria			Cefixime capsules	800	5	Metronidazole tablets	1200	5						Ampiclox capsules	1500	5
No							Neuropathy				NAT B		30	Pregabalin capsules	75	14
No							Neuropathy				Eterocoxib tablets	90	14	Calcivita capsules		7						Neurotroy SR		14
No							Sciatica	Neuropathic pains	Arthritis		Neuroton tablets		14	Nemoliv tablets		14
No							UTI				Cefixime capsules	400	5	Paracetamol tablets	3000	3
No							Cystitis				Cefixime capsules	400	5	Paracetamol tablets	1500	3
No							UTI	DM			Cefixime capsules	400	6	Metronidazole tablets	1200	5
No							HTN				Losartan/ Hydrochlothiazide	62.5	30	Amlodipine tablets	5	30
No							CKD				Furosemide tablets	80	14	Telmisartan/ Hydrochlothiazide	52.5	14
No							DM				Metformin tablets	2000	14	Pioglitazone tablets	20	14
No							RTI				Amoxiclav tablets	1875	5	Paracetamol tablets	3000	3						Cetirizine tablets	20	5
No							UTI				Cefixime capsules	400	5	Metronidazole tablets	1200		5
No							Severe UTI				Cefixime capsules	400	5
No							Nose blockage				To ENT
No							URTI	Worms			Amoxicillin capsules	750	5	Brozedex syrup		5
No							ISS	UTI	Liver disease		Levofloxacin tablets	500	5	Metronidazole tablets	1200	5
No							Rhinitis	URTI			Amoxicillin capsules	375	5	Cetirizine tablets	10	10
No							Gastritis				Esomeprazole tablet	20	10	Albendazole tablets	400	1
Yes	MRDT	Negative					Pneumonia				Dexamethasone injection	4	1	Ceftriaxone injection	1300	3
No							Septic wound				Levofloxacin tablets	750	10	Paracetamol tablets	3000	3						Folic acid tablets	5	14
No							Abdominal pain	Running stomach			Omeprazole capsules	20	14	Relcer gel syrup		10
No							ARS				Vitamin B complex tablets		5
No							ARTI				Azithromycin syrup	200	5	Paracetamol tablets	1500	3
No							Malaria				Duocotexcin tablets	1080	3	Paracetamol tablets	3000	3
No							Anxiety disorder				Clonazepam tablets	4	30	Fluoxetine capsules	10		30
No							Gastritis				Paracetamol tablets	1500	5	Lansoprazole capsules	30	7
No							AWD				Paracetamol tablets	750	3	Syrup zinc sulfate	20	7
Yes	MRDT	Negative					PUD	UTI			LCT KIT		14	Cefixime capsules	400	5
No							Epilepsy				Carbamazepine tablets	200	30	Folic acid tablets	5	30
Yes	MRDT	Positive					SCD	Malaria	RTI		Azithromycin tablets	500	3	Hydroxyurea capsules	500	90						Coartem tablets	280	3
No							PID				Ceftriaxone injection	2	1	Cefixime capsules	400	5
No							Arthritis				Eterocoxib tablets	90		Neuroton tablets		10
No							HTN				Amlodipine tablets	10	30	Losartan/ Hydrochlothiazide	62.5	30						Osteocare tablets		30
No							GERD				Esomeprazole tablet	40	14	Mucogel syrup		7
No							Malaria	PUD			Livolin capsules		14	Coartem tablets	280	3						Ginsomin capsules		3
No							RTI				Vitex syrup		5	Paracetamol tablets	3000	3						Amoxiclav tablets	1250	5
No							Syphilis	UTI	HTN	Rheumatoid arthritis	Amlodipine tablets	10	30	Losartan/ Hydrochlothiazide	62.5	30
No							Neuropathic pain	Arthritis			Nat B		30	Pregabalin capsules	75	14
No							PTB				Pyridoxine tablets	25	180	RHZE		60						RH		4
No							BPH	HTN			Prostacaps tablets		90	Levofloxacin tablets	750	7
No							Cystitis				Rabeprazole tablets	10	14	Cefixime capsules	400	5						Albendazole tablets	400	3
No							RTI				Paracetamol tablets	1500	3	Vitex syrup		5
No							URTI				Amoxiclav tablets	1875	5	Cetirizine tablets	10	5						Paracetamol tablets	3000	3
No							Gastritis				Lansoprazole capsules	30	14	Paracetamol tablets	3000	3						Antinal capsules	400	5
No							AVB				Ampiclox capsules	2000	5	Metronidazole tablets	1200	5
No							UTI				Cefixime capsules	400	5	Amitriptyline tablets	25	30						Neuroton tablets		20
No							Gastritis	LBMP	Muscle spasms		Chloramphenicol capsules	1500	5	Clotrimazole pessaries	200	3						Eterocoxib tablets	90	7
No							UTI	PUD			Lansoprazole capsules	30	14	Clarithromycin tablets	1000	7
No							Bacteraemia				Cefixime capsules	400	7	Metronidazole tablets	1200	5
No							Pneumonia	PTB	Pharyngitis		Amoxiclav tablets	1875	5	Cetirizine tablets	10	10						Brozedex syrup		5
No							Haemorrhoids				Albendazole tablets	800	1	Sediproct cream
No							Asthma				Hydrocortisone injection	200	1	Salbutamol nebulizer		1						Amoxiclav tablets	1250	5	Formomide inhaler		30
No							RTI				Amoxiclav tablets	1250	5	Paracetamol tablets	3000	3
No							Severe anaemia				Blood transfusion
No							HTN	DM			Amitriptyline tablets	12.5	7	Telmisartan tablets	80	30
No							RTI				Erythromycin tablets	500	5	Paracetamol tablets	3000	3
No							UTI				Paracetamol tablets	3000	3	Metronidazole tablets	1200	5
No							Dental decay				Ampiclox capsules	500	5	Ibuprofen tablets	1200	5
No							Tinea corporis				Terbinafine tablets	125	30	Cetirizine tablets	5	7
No							Fistula in ano				Colorectal surgery
No							Gastritis	Reactive airway disease			Montelukast/Levocetirizine	15	30	Azithromycin tablets	500	5							Esofag tablets	30
No							PID	Disc prolapse			Cefixime capsules	400	7	Secnidazole tablets	1000	5
No							Neuropathic pain				Cachnerve tablets		5	Pregabalin capsules	75	30
No							Pleurisy				Cefuroxime capsules	1000	7	Levocetirizine tablets	5	14
No							PUD				Cefixime capsules	400	7	Lansoprazole capsules	30	14						Metronidazole tablets	1200	5
No							DM	Malaria	HTN		Metformin tablets	2000	60	Coartem tablets	280	3
No							Severe depression	Malaria	Bacterial infection		Fluoxetine capsules	20	14	Haloperidol tablets	5	14
No							URTI				Ampiclox capsules	500	5	Paracetamol tablets	3000	7						Cetirizine tablets	10	5
No							PUD	Malaria			Artesunate injection	180	1	Coartem tablets	560	3
No							Pharyngitis				Flucamox capsules	1500	5	Esomeprazole tablet	40	10
No							Allergy	PUD	Liver disease		Omeprazole capsules	40	14	Relcer gel syrup		10
No							Neuropathy				Nat B tablets		14	Pregabalin capsules	75	14
No							UTI	Endometriosis			Levofloxacin tablets	500	10	Doxycycline capsules	200	7						Dexiren tablets	50	5
No							Allergic cough				Amoxicillin capsules	1500	5	Cetirizine tablets	10	10						Montelukast tablets	5	10
No							HTN	DM	Peripheral neuropathy		Losartan/ Hydrochlothiazide	62.5	30	Amlodipine tablets	10	30						Pregabalin capsules	75	30	Nat B tablets		30
No							Pyelonephritis	Neuropathic pain			Cefixime capsules	400	5	Paracetamol tablets	1500	3						Pregabalin capsules	75	30	Nat B capsules		30
No							Candidiasis				Clotrimazole capsules	200	5	Candid B lotion								Paracetamol tablets	3000	3
No							Migraine headache				Amitriptyline tablets	25	14	Paracetamol tablets	3000	5						Esomeprazole tablet	40	30
No							UTI				Cefixime capsules	400	14	Nitrofurantoin tablets	1000	5
No							UTI				Cefixime capsules	400	5	Doxycycline capsules	200	5
No							Tinea capitis				Terbinafine tablets	125	21	Cetirizine tablets	10	10						Albendazole tablets	400	1
No							HTN	NASH			Calcivita capsules		30	Levofloxacin tablets	500	7
No							UTI	Neuropathic pain			Dexiren tablets	50	7	Metronidazole tablets	1200	5
No							Prurigo				Cetirizine tablets	10	7	Prednisone tablets	20	3
No							UTI				Paracetamol tablets	1500	3	Cefixime capsules	200	6						Metronidazole tablets	600	6
No							Septic wound				Flucamox capsules	1500	5	Metronidazole tablets	1200	5						Paracetamol tablets	3000	5
No							Venous ulcer				Flucamox capsules	1500	7	Paracetamol tablets	3000	3
No							Gastritis				Ciprofloxacin tablets	1000	7	Metronidazole tablets	1200	7						Lansoprazole capsules	30	30
No							UTI				Cefixime capsules	400	5	Metronidazole tablets	1200	5						Paracetamol tablets	3000	3
No							UTI				Lansoprazole capsules	30	30
No							Fungal infection				Candiderm cream			Griseofulvin tablets	500	3
No							Tinea capitis				Paracetamol/Diclofenac tablets	1650	3	Griseofulvin tablets	500	30						Flucamox capsules	1500	5
No							UTI	Hernia			Ciprofloxacin tablets	1000	10	Paracetamol tablets	2000	3
No							HTN	Osteoarthritis			Dexiren tablets	50	14	Neuroton tablets		30
No							Liver disease	Cholethiasis			Levofloxacin tablets	750	7	Livolin capsules		14
No							Allergic rhinitis				Cetirizine tablets	10	10	Montelukast tablets	10	10
No							Blunt trauma to the lower rib				Eterocoxib tablets	120	7	Diclofenac sodium injection	75	1
No							Malaria	URTI	DM		Artesunate injection	540	1	Coartem tablets	1120	3						Amoxiclav tablets	1875	5
No							Communicating hydrocele				Referral for surgery
No							Bacteraemia	Tension headache			Diclofenac sodium injection	75	1	Cefixime capsules	1200	5						Dexiren tablets	75	4
No							Neuropathy	HTN			Losartan/ Hydrochlothiazide	62.5	30	Atenolol tablets	50	30
No							HTN	UTI	PUD		Cefixime capsules	400	5	Amitriptyline tablets	12.5	5						Losartan/Hydrochlothiazide	62.5	30	LCT KIT		14
No							HTN	RA			Nemoliv		30	Pregabalin capsules	75							NatB capsules		30
No							Bacterial infection				Ciprofloxacin tablets	1000	5	Ibuprofen tablets	1200	3
No							Neuropathy	DM			Metformin tablets	500	30	Reserve plus capsules		30
No							RTI				Amoxiclav syrup	456	7	Rhinathiol syrup		7
Yes	MRDT	Negative					URTI				Amoxicillin tablets	375	5	Paracetamol tablets	750	3						Chlophenaramine tablets	4	5	Vifex syrup		5
Yes	MRDT	Negative					URTI	Lymphocytosis			Amoxiclav tablets	750	5	Paracetamol tablets	1500	3						Mucolex syrup		5
No							PUD				Rabeprazole tablets	20	14	Levofloxacin tablets	750	10						Metronidazole tablets	800	14
No							VVC	RTI	Migraine		Cefixime capsules	400	7	Clotrimazole capsules	200	3						Dexiren tablets	50	7
Yes	MRDT	Negative					URTI				Amoxicillin syrup	375	5	Paracetamol syrup	300	5
No							Rhinitis	Septicemia	RTI		Azithromycin syrup	200	5	Paracetamol tablets	375	3						Cetirizine syrup	5	7
No							PUD				Lansoprazole capsules	30	30	Paracetamol tablets	3000	3
No							Liver failure	Moderate PHT	MR		Bisoprolol tablets	5	14	Captopril tablets	12.5	14						Sildenafil tablets	25	14	Furosemide tablets	40	14
No							Human bite				Ampiclox capsules	1500	5	Ibuprofen tablets	1200	3
No							Heart failure	Mild PHT	Mild TR	Corpulmonale	Bisoprolol tablets	2.5	14
No							HTN	Venous ulcer			Amlodipine tablets	19	30	Flucamox capsules	1500	10						Paracetamol/tramadol tablets		7
No							RTI	Tinea capitis			Azithromycin tablets	250	6	Ultrasolv syrup		5						Candid B lotion		5	Appetite plus syrup		5
No							Genital herpes	Orchitis			Cefixime capsules	400	5	Doxycycline capsules	200	14						Albendazole tablets	400	1	Montelukast/ Levocetirizine	15	14
No							Tonsillitis	Allergic conjunctivitis			Cetirizine tablets	10	10	Amoxicillin capsules	750	5
Yes	MRDT	Positive					Malaria				Duocotexcin tablets		3	Paracetamol tablets	3000	3
Yes	MRDT	Negative					RTI	Allergic rhinitis			Amoxicillin capsules	750	5	Paracetamol tablets	750	3						Cetirizine tablets	5	10
No							Oral candidiasis	Lymphopenia			Fluconazole capsules	209	14	Amoxiclav tablets	1250	5						Oracure gel		2
No							Urethral discharge				Doxycycline capsules	200	5	Ibuprofen tablets	1200	5						Metronidazole tablets	1200	5
No							PUD				Rabeprazole tablets	20	14	Levofloxacin tablets	500	7						Paracetamol tablets	3000	3	Amoxicillin capsules	1500	5
No							Malaria	UTI			Coartem tablets	1120	3	Paracetamol tablets	3000	3						Cefixime capsules	400	5
No							HTN				Referred
No							URTI	Scabies			Ivermectin			Chlophenaramine tablets	12	3						BBE lotion
No							PUD				Metronidazole tablets	1200	7	Cefixime capsules	400	7						Esomeprazole tablet	40	7
No							Endometriosis	URTI			Levofloxacin tablets	750	10	Metronidazole tablets	1200	7						Prednisone tablets	20	3	Candid v gel
No							Migraine				Atenolol tablets	50	7	Paracetamol tablets	3000	3
No							URTI				Ampiclox capsules	2000	5	Paracetamol tablets	3000	3
No							Mouth ulcers	Vaginal candidiasis			Candid v gel		5	Eugica mouth spray								Paracetamol tablets	2000	3	Flucamox capsules	1500	5
No							URTI				Azithromycin tablets	250	5	Contus plus		5
No							Septic wound				Tetanus toxoid injection		1	Ampiclox capsules	2000	7						Paracetamol tablets	3000	3
No							Ischemic heart disease	Liver failure	MR	PHT	Carvedilol tablets	5	30	Clopidogrel tablets	75	30						Amlodipine tablets	10	30
No							Gastritis				Esofag D		30	Livolin capsules		30
No							RTI				Amoxiclav syrup	684	5	Cetirizine syrup	5	5						Paracetamol syrup	300	5
No							HTN	Neuropathy			Losartan/ Hydrochlothiazide	62.5	30	Amlodipine tablets	10	30						Neuroton tablets		30
No							UTI				Cefixime capsules	400	5	Metronidazole tablets	1200	5						Paracetamol tablets	3000	3
No							Rheumatoid arthritis				Eterocoxib tablets	90	14	Osteocare tablets		7
No							UTI				Cefixime capsules	400	5	Metronidazole tablets	1200	5
No							RTI	Arthritis			Eterocoxib tablets	90	10	Neuroton tablets		30						Amoxiclav tablets	1250	5
No							Asthma	PUD			LCT KIT		14	Prednisone tablets	20	7						Salbutamol inhaler

## Sheet: Master List
Product	Mg	Systemic VS Topical	Antibiotic Class	ATC code	WHO AWaRe 2019	WHO DDDs	Formulation			Binary response
AMIKACIN 500MG/2ML INJECTION	500	Systemic	Aminoglycoside	J01GB06	Access	1	P			Yes
AMOXICILLIN 250MG CAPSULE	250	Systemic	Penicillin	J01CA04	Access	1	O			No
AMOXICILLIN CLAVULANATE 1.2G INJECTION	1200	Systemic	Penicillin	J01CR02	Access	3	O
AMOXICILLIN CLAVULANATE 156MG/5ML SYRUP	2184	Systemic	Penicillin	J01CR02	Access	1	O
AMOXICILLIN CLAVULANATE 625MG TABLET	625	Systemic	Penicillin	J01CR02	Access	1	O
AMOXICILLIN DISPERSABLE TABLETS 125MG	125	Systemic	Penicillin	J01CA04	Access	1	O
AMOXICILLIN DISPERSABLE TABLETS 250MG	250	systemic	Penicillin	J01CA04	Access	1	O
AMOXICILLIN DISPERSABLE TABLETS 250MG [2*10]	250	systemic	Penicillin	J01CA04	Access	1	O
AMOXICILLIN/CLAVULANIC ACID SYRUP 228/5ML	3192	Systemic	Penicillin	J01CR02	Access	1	O
AMOXICILLIN/CLAVULANIC ACID TAB 375MG	375	systemic	Penicillin	J01CR02	Access	1	O
AMOXICILLINE+FLUCLOXACILLINE CAPSULES 250MG/250MG	500	systemic	Penicillin		Unclassified		O
AMPICILLIN 500MG INJ (PFR) IV/IM/INF	500	Systemic	Penicillin	J01CA01	Access	2	P
AMPICILLIN 250MG CAPSULE	250		Penicillin	J01CA01	Access	2	O
AMPICILLIN/CLOXACILLIN 250MG/250MG CAPSULES	500	Systemic	Penicillin	J01CR50	Access	4	O
AMPICILLINE/CLOXACILINE 250MG/250MG INJ	500	Systemic	Penicillin	J01CR50	Access	2	P
AZITHROMYCIN 250 MG TABLET	250	Systemic	Macrolide	J01FA10	Watch	0.3	O
AZITHROMYCIN TABS 500MG	500	Systemic	Macrolide	J01FA10	Watch	0.3	O
CEFIXIME 200 TABLET	200	Systemic	3rd Generation Cephalosporin	J01DD08	Watch	0.4	O
CEFIXIME 400MG CAPSULE	400	Systemic	3rd Generation Cephalosporin	J01DD08	Watch	0.4	O
CEFIXIME 50MG/30ML DRY SYRUP	50	Systemic	3rd Generation Cephalosporin	J01DD08	Watch	0.4	O
CEFOTAXIME SODIUM POWDER FOR INJECTION 1GM VIAL	1000	Systemic	3rd Generation Cephalosporin	J01DD01	Watch	4	P
CEFOTAXIME SODIUM POWDER FOR INJECTION 500GM VIAL	500	Systemic	3rd Generation Cephalosporin	J01DD01	Watch	4	P
CEFPODOXIME PROXETIL 200MG TABLET	200	Systemic	3rd Generation Cephalosporin	J01DD13	Watch	0.4	O
CEFTRIAXONE SODIUM 1G POWDER FOR INJ.VIAL	1000	Systemic	3rd Generation Cephalosporin	J01DD04	Watch	2	P
CEFUROXIME INJ. 1.5GM	1500	Systemic	2nd Generation Cephalosporin	J01DC02	Watch	3	P
CEFUROXIME INJ. 750MG	750	Systemic	2nd Generation Cephalosporin	J01DC02	Watch	3	P
CEFUROXIME SYRUP 125MG/5ML	2500	Systemic	2nd Generation Cephalosporin	J01DC02	Watch	0.5	O
CEFUROXIME TABLETS 500MG	500	Systemic	2nd Generation Cephalosporin	J01DC02	Watch	0.5	O
CHLORAMPHENICOL 250 MG CAPSULE	250	Systemic	Amphenicols	J01BA01	Access	3	O
CHLORAMPHENICOL SODIUM SUCCINATE 1G INJ	1000	Systemic	Amphenicols	J01BA01	Access	3	P
CIPROFLOXACIN 500MG TABLET	500	Systemic	Fluroquinolone	J01MA02	Watch	1	O
CIPROFLOXACIN IV 200MG/100ML VIAL	200	Systemic	Fluroquinolone	J01MA02	Watch	0.5	P
CLARITHROMYCIN SR 500MG	500	Systemic	Macrolide	J01FA09	Watch	0.5	O
CLOXACILLIN 250MG CAPSULES	250	Systemic	Penicillin	J01CF02	Access	2	O
CLOXACILLIN 500MG INJ (PFR) IV/IM	500	Systemic	Penicillin	J01CF02	Access	2	P
COTRIMOXAZOLE 120MG TABLET	120	Systemic	Sulphonamide	J01EE01	Access	4	O
COTRIMOXAZOLE 480MG TABLET	480	Systemic	Sulphonamide	J01EE01	Access	4	O
COTRIMOXAZOLE 960 MG TABS	960	Systemic	Sulphonamide	J01EE01	Access	4	O
COTRIMOXAZOLE INJECTION, 80MG/400MG	480	Systemic	Sulphonamide	J01EE01	Access	20	P
DOXYCYCLINE 100MG CAPS	100	Systemic	Tetracycline	J01AA02	Access	0.1	O
ERYTHROMYCIN 125MG/5ML 100ML BOTTLE	2500	Systemic	Macrolide	J01FA01	Watch	1	O
ERYTHROMYCIN STEARATE 250MG TABLET	250	Systemic	Macrolide	J01FA01	Watch	1	O
FLUCLOXACILLIN/AMOXYCILLIN 500MG/500MG INJECTION	1000	Systemic	Penicillin	J01CR50	Unclassified		P
GENTAMYCIN 80MG/2ML INJ IV/IM	80	Systemic	Aminoglycoside	J01GB03	Access	0.24	P
IMIPENEM 500MG + CILASTATIN 500MG INJ	500	Systemic	Carbapenems	J01DH51	Reserve	2	P
KANAMYCIN 1G AMPOULES	1000	Systemic	Aminoglycoside	J01GB04	Watch	1	P
KANAMYCIN 1G VIALS	1000	Systemic	Aminoglycoside	J01GB04	Watch	1	P
LEVOFLOXACIN 500MG TAB	500	Systemic	Fluroquinolone	J01MA12	Watch	0.5	O
LEVOFLOXACIN 250MG TABLETS	250	Systemic	Fluroquinolone	J01MA12	Watch	0.5	O
LEVOFLOXACIN 500MG/100ML INJECTION	500	Systemic	Fluroquinolone	J01MA12	Watch	0.5	P
LEVOFLOXACIN 750MG/150ML INJECTION	750	Systemic	Fluroquinolone	J01MA12	Watch	0.5	P
LINEZOLID 600MG	600	Systemic	Oxazolidinone	J01XX08	Reserve	1.2	O
LINEZOLID 600MG TABLET	600	Systemic	Oxazolidinone	J01XX08	Reserve	1.2	O
MEROPENEM INJ 500MG VIAL	500	Systemic	Carbapenems	J01DH02	Watch	2	P
METRONIDAZOLE 200MG TABLET	200	Systemic	Imidazole	J01XD01	Access	1.5	O
METRONIDAZOLE 500MG/100ML INFUSION 100 ML	500	Systemic	Imidazole	J01XD01	Access	1.5	P
METRONIDAZOLE SUPPOSITORIES 500MG	500	Systemic	Imidazole	J01XD01	Access	1.5	P
METRONIDAZOLE SUSPENSION 125MG/5ML 100ML BOTTLE	2500	Systemic	Imidazole	J01XD01	Access	1.5	O
METRONIDAZOLE SUSPENSION 200MG/5ML 100ML BOTTLE	4000	Systemic	Imidazole	J01XD01	Access	1.5	O
MOXIFLOXACIN 400MG TABLETS	400	Systemic	Fluroquinolone	J01MA14	Watch	0.4	O
NALIDIXIC ACID 500MG TAB	500	Systemic	Quinolone	J01MB02	Access	4	O
NITROFURANTOIN 100MG TABLET	100	Systemic	Quinolone	J01XE01	Access	0.2	O
OFLOXACIN 2MG/ML INJ, 200ML	400	Systemic	Fluroquinolone	J01MA01	Watch	0.4	P
ORNIDAZOLE 500MG INJ, 100ML	500	Systemic	Imidazole	J01XD03	Access	1	P
PENICILLIN, BENZATHINE BENZYL 2.4MU/1.44G VIAL	1440	Systemic	Penicillin	J01CE08	Access	3.6	P
PENICILLIN, PROCAINE 3MU+ BENZYL 1MU INF		Systemic	Penicillin	J01CE09	Access	0.6	P
PENICILLIN. BENZYL 1MU/600MG INJ (PFR) IM	600	Systemic	Penicillin	J01CE01	Access	3.6	P
PIPERACILLIN -TAZOBACTAM 4.5G INJ	4500	Systemic	Penicillin	J01CR05	Access	14	P
STREPTOMYCIN 1G INJECTION	1000	Systemic	Aminoglycoside	J01GA01	Watch	1	P
VANCOMYCIN INJ. 500MG	500	Systemic	Glycopeptide	J01XA01	Watch	2	P
DAPSONE 100MG TABLET	100	Systemic	Sulfone	J04BA02	Watch	50	O
CEFTRIAXONE SULBACTAM-1000MG/500MG	1500	Systemic	3rd Generation Cephalosporin	J01DD63	Unclassified	2	O
CEFAZOLIN 1G INJECTION	1000	Systemic	1st Generation Cephalosporin	J01DB04	Access	3	P
POLYMIXIN B INJECTION		Systemic	Polymixin	J01XB02	Reserve	3	P
CEFIXIME/CLAVULANIC ACID 200MG/125MG TABLETS	325	Systemic	3rd Generation Cephalosporin		Unclassified		O
TINIDAZOLE 500MG TABLETS	500	Systemic	Imidazole	P01AB02	Access	2	O
SECNIDAZOLE 500MG TABLETS	500	Systemic	Imidazole	P01AB07	Access	2	O

## Sheet: Sheet2
Row Labels	Count of Drug 1 Prescribed	Count of Drug 2 Prescribed	Count of Drug 3 Prescribed	Count of Drug 4 Prescribed	Count of Drug 5 Prescribed
37	1	1			1
AA962	1	1			1
AC1654	1	1			1
AE621	1	1
AE635	1	1
AE66	1	1
AF1521	1	1			1
AG801	1	1			1
AL870/22	1	1
ALS865	1	1
AN13	1	1
AN596	1	1			1
AP2039	1	1
AP31	1	1
AR1344	1	1			1
AT115	1	1
AWP24	1	1
BA746	1
BC1701	1	1
BC546	1	1			1
BD1444/22	1	1
BG1381	1	1	1
BHP266	1	1
BI208/22	1	1
BK815	1
BL47	1	1
DCP204	1	1			1
DM408	1	1
DO1875/22	1	1
DR1137	1	1
FM1330	1	1			1
FM1486	1	1
FM819	1	1			1
FN232/22	1	1			1
GGP174	1	1
IDP01	1
IK700	1
JKP222	1	1
JM2026	1	1
KA159	1	1			1
KA529	1	1
KBD987	1	1
KBP202	1	1			1
KC1346	1	1			1
KC2077	1	1			1
KC755	1	1
KD108	1	1
KE861	1	1
KG1394	1	1			1
KJ1474	1	1
KJ1935	1	1
KJ1979	1	1			1
KJP77	1
KL309	1
KM1235/22	1	1
KN353	1	1
KP487	1	1
KR1296	1	1			1
KR475/22	1	1			1
KR544	1	1
KS1532	1	1
KS1667	1	1
KS2210	1	1
KS270	1	1
KS981	1
KSP207	1	1
KT2052	1	1
KT496	1	1
LJ1578	1	1			1
MA1056	1	1
MA1337	1	1
MA2218	1	1			1
MAP75	1
MD329	1	1
ME1835	1	1			1
MF1909	1	1
MJ1142	1	1
MJ1286	1	1
MJ1815	1	1
MJ1984	1
MJ541	1	1
MJ93	1	1			1
MJP1327	1	1
MJP194	1	1
MJP239	1
MJP45	1	1
MK70	1	1
MM1169	1	1			1
MM1416	1	1
MM1480	1	1			1
MM1715	1	1			1
MMP126	1	1
MN1747	1	1			1
MP1622	1	1
MP575	1
MR1894	1	1			1
MR646	1	1
MR803/22	1	1			1
MR840/22	1	1			1
MS908	1	1
MV448	1	1
NA1091	1	1
NA1609	1	1
NA2096	1	1
NA2263	1	1
NA359	1	1
NA397	1	1
NA881	1	1
NB1516	1	1			1
NB1847	1	1
NC1797	1	1			1
NC666	1	1
NCP09	1	1			1
ND1460/22	1	1			1
ND1947	1	1			1
ND2078	1	1			1
ND306	1	1
NE1349/22	1	1			1
NE2354	1	1			1
NE437	1	1			1
NF1189	1	1
NF144	1	1
NF2122	1	1
NF2174	1	1			1
NF918	1	1
NG1101	1	1
NG769	1	1			1
NH1301	1	1			1
NH1665	1	1
NH2308	1	1			1
NJ1077	1	1
NJ115	1	1			1
NJ1607/22	1	1			1
NJ1615	1	1			1
NJ169	1	1
NJ2166	1	1
NJ2300	1	1
NJ835	1	1
NKP1553/22	1	1
NL1258	1	1
NL2101/22	1	1			1
NL351	1	1
NM1168	1	1
NM1199	1	1			1
NM1940	1	1			1
NM680	1	1			1
NM711	1	1
NM954	1	1
NM970/22	1	1
NMJ931	1	1
NN1042	1	1
NN315	1	1
NN493	1	1
NO791	1	1
NR1146	1	1
NR1802	1	1			1
NR1997	1	1			1
NR2246	1	1			1
NR246	1	1
NR765/22	1	1			1
NS1212	1	1
NS1578	1	1			1
NS1759	1	1
NS1954	1	1
NS850/22	1	1
NT1234	1	1	1
NT58	1	1			1
NU1122/22	1	1
NV1226	1	1			1
NV1294	1	1
NZ25	1	1
OCP141	1	1
OJP175	1	1
OS1863	1	1
PC452	1	1			1
PM1438	1	1			1
PT1565	1	1
RA1011	1	1
RE1527	1	1
RK217	1	1			1
SA395	1	1
SC767	1	1
SE1372	1	1
SE1758	1	1			1
SHP21/22	1	1			1
SJB728	1	1			1
SKN1430	1	1
SM1202	1	1			1
SM212	1	1			1
SM2121	1	1
SN1571	1	1			1
SN2202	1	1			1
SS2290	1	1
TA1121	1
TF725	1
TG1881	1	1
TH2256	1	1
TJ441	1	1
TM1033	1	1			1
TM2344	1	1			1
TR256	1	1
TSP93	1
VP1217/22	1	1
WA1711	1	1
WB998	1	1
WC2434	1	1			1
WO2389	1
WS2031	1	1
YJ202	1	1			1
ZA162	1	1
ZJ562	1
(blank)
Grand Total	211	195	2		72

## Sheet: Sheet6
INN Used_52	Yes
Count of Patient code
2

## Sheet: Adeherence to UCG
Test Done	Test 1 Conducted	Results	Test 2 Conducted	Results	Test 3 Conducted	Results	Diagnosis 1	Requiring Antibiotics_1 Yes=Y, No=N	Diagnosis 2	Requiring Antibiotics_2 Yes=Y, No=N	Diagnosis 3	Requiring Antibiotics_3 Yes=Y, No=N	Diagnosis 4	Requiring Antibiotics_4 Yes=Y, No=N	Adherence to UCG	Drug 1 Prescribed	ANTIBIOTIC_1	Total mg per day_1	Duration (Days)_1	Antibiotic Class_1	ATC code_1	WHO AWaRe 2019_1 Access Watch Reserve	WHO DDDs_1	Total G_1	Total DDDs_1	Formulation_1	Drug 2 Prescribed	ANTIBIOTIC_2	Total mg per day_2	Duration (Days)_2	Antibiotic Class_2	ATC code_2	WHO AWaRe 2019_2 Access Watch Reserve	WHO DDDs_2	Total G_2	Total DDDs_2	Formulation_2	Drug 3 Prescribed	ANTIBIOTIC_3	Total mg day_3	Duration (Days)_3	Antibiotic Class_3	ATC code_3	WHO AWaRe 2019_3 Access Watch Reserve	WHO DDDs_3	Total G_3	Total DDDs_3	Formulation_3	Drug 4 Prescribed
No							RTI	Y							N	Azithromycin	AZITHROMYCIN TABS 500MG	500	3	Macrolide	J01FA10	Watch	0.3	1.5	5	O	Paracetamol		3000	3
No							Typhoid fever	Y							N	Doxycycline capsules	DOXYCYCLINE 100MG CAPS	200	14	Tetracycline	J01AA02	Access	0.1	2.8	28	O	Paracetamol		3000	3
No							RTI	Y							N	Cadistine syrup			7								Azithromycin tablets	AZITHROMYCIN TABS 500MG	250	6	Macrolide	J01FA10	Watch	0.3	1.5	5	O	Multivitamin tablets
No							UTI	Y							N	Metronidazole tablets	METRONIDAZOLE 200MG TABLET	1200	5	Imidazole	J01XD01	Access	1.5	6	4	O	Cefixime capsules	CEFIXIME 400MG CAPSULE	400	5	3rd Generation Cephalosporin	J01DD08	Watch	0.4	2	5	O
No							UTI	Y	Lumbar spasms	N					N	Doxycycline capsules	DOXYCYCLINE 100MG CAPS	200	5	Tetracycline	J01AA02	Access	0.1	1	10	O	Eterocoxib tablets		90	14
No							Bacterial infection	Y							NI	Cefixime capsules	CEFIXIME 200 TABLET	200	5	3rd Generation Cephalosporin	J01DD08	Watch	0.4	1	2.5	O	Metronidazole tablets	METRONIDAZOLE 200MG TABLET	600	5	Imidazole	J01XD01	Access	1.5	3	2	O
No							UTI	Y							N	Cefixime capsules	CEFIXIME 200 TABLET	400	5	3rd Generation Cephalosporin	J01DD08	Watch	0.4	2	5	O	Doxycycline capsules	DOXYCYCLINE 100MG CAPS	200	7	Tetracycline	J01AA02	Access	0.1	1.4	14	O
No							HTN	N	URTI	N					N	Hydralazine tablets		50	30								Amlodipine tablets		10	30
No							UTI	Y							Y	Paracetamol tablets		3000	3								Cefixime capsules	CEFIXIME 400MG CAPSULE	400	5	3rd Generation Cephalosporin	J01DD08	Watch	0.4	2	5	O
No							Backache	N	Headache	N					N	Ampiclox capsules	AMOXICILLINE+FLUCLOXACILLINE CAPSULES 250MG/250MG	2000	5	Penicillin	0	Unclassified	0	10		O	Flucap capsules			5
No							Asthma	N							N	Amoxiclav tablets	AMOXICILLIN CLAVULANATE 625MG TABLET	1875	5	Penicillin	J01CR02	Access	1	9.375	9.375	O	Cetirizine tablets		10	10
No							Traumatic pain	N							N	Dexiren tablets		75	5								Sensur lotion
No							V. Candidiasis	N							N	Ciprofloxacin tablets	CIPROFLOXACIN 500MG TABLET	1000	5	Fluroquinolone	J01MA02	Watch	1	5	5	O	Metronidazole tablets	METRONIDAZOLE 200MG TABLET	1200	5	Imidazole	J01XD01	Access	1.5	6	4	O
No							UTI	Y							N	Metronidazole tablets	METRONIDAZOLE 200MG TABLET	800	5	Imidazole	J01XD01	Access	1.5	4	2.66667	O	Doxycycline capsules	DOXYCYCLINE 100MG CAPS	200	5	Tetracycline	J01AA02	Access	0.1	1	10	O
No							Fungal infection	N							N	Clotrimazole cream											Cefixime capsules	CEFIXIME 400MG CAPSULE	400	5	3rd Generation Cephalosporin	J01DD08	Watch	0.4	2	5	O
No							Brucellosis	Y	Neuropathy	N					N	Cachnerve tablets			7								Cefuroxime capsules	CEFUROXIME TABLETS 500MG	1000	14	2nd Generation Cephalosporin	J01DC02	Watch	0.5	14	28	O
No							Ulcers disease	N							N	Esomeprazole tablet		20	14								Metronidazole tablets	METRONIDAZOLE 200MG TABLET	600	5	Imidazole	J01XD01	Access	1.5	3	2	O
No							RTI	Y	Neuropathy	N					Y	Azithromycin tablets	AZITHROMYCIN TABS 500MG	500	3	Macrolide	J01FA10	Watch	0.3	1.5	5	O	Paracetamol tablets		3000	3
No							Bacterial infection	Y							NI	Ciprofloxacin tablets	CIPROFLOXACIN 500MG TABLET	1000	5	Fluroquinolone	J01MA02	Watch	1	5	5	O	Metronidazole tablets	METRONIDAZOLE 200MG TABLET	1200	5	Imidazole	J01XD01	Access	1.5	6	4	O
No							PUD	Y							Y	Paracetamol tablets		3000	3								LCT KIT	CLARITHROMYCIN SR 500MG		7	Macrolide	J01FA09	Watch	0.5	0	0	O
No							Bacterial infection	Y	HTN	N					NI	Amlodipine tablets		5	30								Ampiclox capsules	AMPICILLIN/CLOXACILLIN 250MG/250MG CAPSULES	1500	5	Penicillin	J01CR50	Access	4	7.5	1.875	O
No							UTI	Y							N	Cefixime capsules	CEFIXIME 400MG CAPSULE	400	5	3rd Generation Cephalosporin	J01DD08	Watch	0.4	2	5	O	Metronidazole tablets	METRONIDAZOLE 200MG TABLET	1200	5	Imidazole	J01XD01	Access	1.5	6	4	O
No							UTI	Y	GERD	N					Y	Gramocef CV tablets	CEFIXIME/CLAVULANIC ACID 200MG/125MG	650	5					3.25		O	Xykaa tablets		2000	3
No							RTI	Y							Y	Amoxicillin capsules	AMOXICILLIN 250MG CAPSULE	750	5	Penicillin	J01CA04	Access	1	3.75	3.75	O	Cadistine syrup			5
No							Bacterial infection	Y							NI	Azithromycin tablets	AZITHROMYCIN TABS 500MG	500	5	Macrolide	J01FA10	Watch	0.3	2.5	8.33333	O	Paracetamol tablets		3000	3
No							Allergic rhinitis	N	Neuropathy	N					N	Pregabalin capsules		75	14								Amoxicillin capsules	AMOXICILLIN 250MG CAPSULE	1500	5	Penicillin	J01CA04	Access	1	7.5	7.5	O
No							Malaria	N	RTI	Y					Y	Azithromycin tablets	AZITHROMYCIN TABS 500MG	250	5	Macrolide	J01FA10	Watch	0.3	1.25	4.16667	O	Metronidazole tablets	METRONIDAZOLE 200MG TABLET	300	5	Imidazole	J01XD01	Access	1.5	1.5	1	O
No							Bacteraemia	Y							NI	Ceftriaxone injection	CEFTRIAXONE SODIUM 1G POWDER FOR INJ.VIAL	500	1	3rd Generation Cephalosporin	J01DD04	Watch	2	0.5	0.25	P	ORS
No							URTI	N							N	Amoxicillin capsules	AMOXICILLIN 250MG CAPSULE	750	3	Penicillin	J01CA04	Access	1	2.25	2.25	O	Cetirizine tablets		5	5
No							SAM-NE	N							N	Amoxicillin tablets	AMOXICILLIN 250MG CAPSULE	375	5	Penicillin	J01CA04	Access	1	1.875	1.875	O
No							URTI	N							N	Amoxicillin capsules	AMOXICILLIN 250MG CAPSULE	750	5	Penicillin	J01CA04	Access	1	3.75	3.75	O	Chlophenaramine tablets		4	5
No							RTI	Y							Y	Azithromycin tablets	AZITHROMYCIN TABS 500MG	250	5	Macrolide	J01FA10	Watch	0.3	1.25	4.16667	O	Paracetamol tablets		1500	3
No							URTI	N							N	Erythromycin syrup	ERYTHROMYCIN 125MG/5ML 100ML BOTTLE	250	5	Macrolide	J01FA01	Watch	1	1.25	1.25	O	Cetirizine syrup		2.5	5
No							Septicemia	Y							N	Ceftriaxone injection	CEFTRIAXONE SODIUM 1G POWDER FOR INJ.VIAL	1000	1	3rd Generation Cephalosporin	J01DD04	Watch	2	1	0.5	P
No							Acute gastritis	N							N	Grovit syrup			7								Ampiclox syrup	AMPICILLIN/CLOXACILLIN 250MG/250MG CAPSULES	750	7	Penicillin	J01CR50	Access	4	5.25	1.3125	O
No							URTI	N	Fungal infection	N					N	Cefodox syrup	CEFPODOXIME PROXETIL 200MG TABLET	150	5	3rd Generation Cephalosporin	J01DD13	Watch	0.4	0.75	1.875	O	Cetirizine syrup		5	5
No							URTI	N							N	Azithromycin syrup	AZITHROMYCIN TABS 500MG	100	3	Macrolide	J01FA10	Watch	0.3	0.3	1	O	Piritex baby syrup			5
No							Right inguinal hernia	N	Right hydrocele	N					N	Xykaa tablets		2000	5								Levofloxacin tablets	LEVOFLOXACIN 500MG TAB	500	5	Fluroquinolone	J01MA12	Watch	0.5	2.5	5	O
No							UTI	Y	Malaria	N					N	Cefixime capsules	CEFIXIME 400MG CAPSULE	800	5	3rd Generation Cephalosporin	J01DD08	Watch	0.4	4	10	O	Metronidazole tablets	METRONIDAZOLE 200MG TABLET	1200	5	Imidazole	J01XD01	Access	1.5	6	4	O
No							UTI	Y							Y	Cefixime capsules	CEFIXIME 400MG CAPSULE	400	5	3rd Generation Cephalosporin	J01DD08	Watch	0.4	2	5	O	Paracetamol tablets		3000	3
No							Cystitis	Y							Y	Cefixime capsules	CEFIXIME 400MG CAPSULE	400	5	3rd Generation Cephalosporin	J01DD08	Watch	0.4	2	5	O	Paracetamol tablets		1500	3
No							UTI	Y	DM	N					N	Cefixime capsules	CEFIXIME 400MG CAPSULE	400	6	3rd Generation Cephalosporin	J01DD08	Watch	0.4	2.4	6	O	Metronidazole tablets	METRONIDAZOLE 200MG TABLET	1200	5	Imidazole	J01XD01	Access	1.5	6	4	O
No							RTI	Y							Y	Amoxiclav tablets	AMOXICILLIN CLAVULANATE 625MG TABLET	1875	5	Penicillin	J01CR02	Access	1	9.375	9.375	O	Paracetamol tablets		3000	3
No							UTI	Y							N	Cefixime capsules	CEFIXIME 400MG CAPSULE	400	5	3rd Generation Cephalosporin	J01DD08	Watch	0.4	2	5	O	Metronidazole tablets	METRONIDAZOLE 200MG TABLET	1200		Imidazole	J01XD01	Access	1.5	0	0	O
No							Severe UTI	Y							Y	Cefixime capsules	CEFIXIME 400MG CAPSULE	400	5	3rd Generation Cephalosporin	J01DD08	Watch	0.4	2	5	O
No							URTI	N	Worms	N					N	Amoxicillin capsules	AMOXICILLIN 250MG CAPSULE	750	5	Penicillin	J01CA04	Access	1	3.75	3.75	O	Brozedex syrup			5
No							ISS	N	UTI	Y	Liver disease	N			Y	Levofloxacin tablets	LEVOFLOXACIN 500MG TAB	500	5	Fluroquinolone	J01MA12	Watch	0.5	2.5	5	O	Metronidazole tablets	METRONIDAZOLE 200MG TABLET	1200	5	Imidazole	J01XD01	Access	1.5	6	4	O
No							Rhinitis	N	URTI	N					N	Amoxicillin capsules	AMOXICILLIN 250MG CAPSULE	375	5	Penicillin	J01CA04	Access	1	1.875	1.875	O	Cetirizine tablets		10	10
Yes	MRDT	Negative					Pneumonia	Y							Y	Dexamethasone injection		4	1								Ceftriaxone injection	CEFTRIAXONE SODIUM 1G POWDER FOR INJ.VIAL	1300	3	3rd Generation Cephalosporin	J01DD04	Watch	2	3.9	1.95	P
No							Septic wound	Y							N	Levofloxacin tablets	LEVOFLOXACIN 250MG TABLETS	750	10	Fluroquinolone	J01MA12	Watch	0.5	7.5	15	O	Paracetamol tablets		3000	3
No							ARTI	N							N	Azithromycin syrup	AZITHROMYCIN TABS 500MG	200	5	Macrolide	J01FA10	Watch	0.3	1	3.33333	O	Paracetamol tablets		1500	3
Yes	MRDT	Negative					PUD	Y	UTI	Y					Y	LCT KIT	CLARITHROMYCIN SR 500MG		14	Macrolide	J01FA09	Watch	0.5	0	0	O	Cefixime capsules	CEFIXIME 400MG CAPSULE	400	5	3rd Generation Cephalosporin	J01DD08	Watch	0.4	2	5	O
Yes	MRDT	Positive					SCD	N	Malaria	N	RTI	Y			Y	Azithromycin tablets	AZITHROMYCIN TABS 500MG	500	3	Macrolide	J01FA10	Watch	0.3	1.5	5	O	Hydroxyurea capsules		500	90
No							PID	Y							N	Ceftriaxone injection	CEFTRIAXONE SODIUM 1G POWDER FOR INJ.VIAL	2	1	3rd Generation Cephalosporin	J01DD04	Watch	2	0.002	0.001	P	Cefixime capsules	CEFIXIME 200 TABLET	400	5	3rd Generation Cephalosporin	J01DD08	Watch	0.4	2	5	O
No							RTI	Y							Y	Vitex syrup			5								Paracetamol tablets		3000	3
No							BPH	N	HTN	N					N	Prostacaps tablets			90								Levofloxacin tablets	LEVOFLOXACIN 250MG TABLETS	750	7	Fluroquinolone	J01MA12	Watch	0.5	5.25	10.5	O
No							Cystitis	Y							Y	Rabeprazole tablets		10	14								Cefixime capsules	CEFIXIME 200 TABLET	400	5	3rd Generation Cephalosporin	J01DD08	Watch	0.4	2	5	O
No							URTI	N							N	Amoxiclav tablets	AMOXICILLIN CLAVULANATE 625MG TABLET	1875	5	Penicillin	J01CR02	Access	1	9.375	9.375	O	Cetirizine tablets		10	5
No							AVB	N							N	Ampiclox capsules	AMPICILLIN/CLOXACILLIN 250MG/250MG CAPSULES	2000	5	Penicillin	J01CR50	Access	4	10	2.5	O	Metronidazole tablets	METRONIDAZOLE 200MG TABLET	1200	5	Imidazole	J01XD01	Access	1.5	6	4	O
No							UTI	Y							Y	Cefixime capsules	CEFIXIME 200 TABLET	400	5	3rd Generation Cephalosporin	J01DD08	Watch	0.4	2	5	O	Amitriptyline tablets		25	30
No							UTI	Y	PUD	Y					N	Lansoprazole capsules		30	14								Clarithromycin tablets	CLARITHROMYCIN SR 500MG	1000	7	Macrolide	J01FA09	Watch	0.5	7	14	O
No							Bacteraemia	Y							NI	Cefixime capsules	CEFIXIME 400MG CAPSULE	400	7	3rd Generation Cephalosporin	J01DD08	Watch	0.4	2.8	7	O	Metronidazole tablets	METRONIDAZOLE 200MG TABLET	1200	5	Imidazole	J01XD01	Access	1.5	6	4	O
No							Pneumonia	Y	PTB	Y	Pharyngitis	N			Y	Amoxiclav tablets	AMOXICILLIN CLAVULANATE 625MG TABLET	1875	5	Penicillin	J01CR02	Access	1	9.375	9.375	O	Cetirizine tablets		10	10
No							Asthma	N							N	Hydrocortisone injection		200	1								Salbutamol nebulizer			1
No							RTI	Y							Y	Amoxiclav tablets	AMOXICILLIN CLAVULANATE 625MG TABLET	1250	5	Penicillin	J01CR02	Access	1	6.25	6.25	O	Paracetamol tablets		3000	3
No							RTI	Y							Y	Erythromycin tablets	ERYTHROMYCIN STEARATE 250MG TABLET	500	5	Macrolide	J01FA01	Watch	1	2.5	2.5	O	Paracetamol tablets		3000	3
No							UTI	Y							N	Paracetamol tablets		3000	3								Metronidazole tablets	METRONIDAZOLE 200MG TABLET	1200	5	Imidazole	J01XD01	Access	1.5	6	4	O
No							Dental decay	Y							N	Ampiclox capsules	AMPICILLIN/CLOXACILLIN 250MG/250MG CAPSULES	500	5	Penicillin	J01CR50	Access	4	2.5	0.625	O	Ibuprofen tablets		1200	5
No							PID	Y	Disc prolapse	N					N	Cefixime capsules	CEFIXIME 400MG CAPSULE	400	7	3rd Generation Cephalosporin	J01DD08	Watch	0.4	2.8	7	O	Secnidazole tablets	SECNIDAZOLE 500MG	1000	5					5
No							Pleurisy	N							N	Cefuroxime capsules	CEFUROXIME TABLETS 500MG	1000	7	2nd Generation Cephalosporin	J01DC02	Watch	0.5	7	14	O	Levocetirizine tablets		5	14
No							PUD	Y							N	Cefixime capsules	CEFIXIME 400MG CAPSULE	400	7	3rd Generation Cephalosporin	J01DD08	Watch	0.4	2.8	7	O	Lansoprazole capsules		30	14
No							URTI	N							N	Ampiclox capsules	AMPICILLIN/CLOXACILLIN 250MG/250MG CAPSULES	500	5	Penicillin	J01CR50	Access	4	2.5	0.625	O	Paracetamol tablets		3000	7
No							Pharyngitis	N							N	Flucamox capsules	AMOXICILLINE+FLUCLOXACILLINE CAPSULES 250MG/250MG	1500	5	Penicillin	0	Unclassified	0	7.5		O	Esomeprazole tablet		40	10
No							UTI	Y	Endometriosis	N					N	Levofloxacin tablets	LEVOFLOXACIN 500MG TAB	500	10	Fluroquinolone	J01MA12	Watch	0.5	5	10	O	Doxycycline capsules	DOXYCYCLINE 100MG CAPS	200	7	Tetracycline	J01AA02	Access	0.1	1.4	14	O
No							Allergic cough	N							N	Amoxicillin capsules	AMOXICILLIN 250MG CAPSULE	1500	5	Penicillin	J01CA04	Access	1	7.5	7.5	O	Cetirizine tablets		10	10
No							Pyelonephritis	Y	Neuropathic pain	N					Y	Cefixime capsules	CEFIXIME 400MG CAPSULE	400	5	3rd Generation Cephalosporin	J01DD08	Watch	0.4	2	5	O	Paracetamol tablets		1500	3
No							UTI	Y							N	Cefixime capsules	CEFIXIME 400MG CAPSULE	400	14	3rd Generation Cephalosporin	J01DD08	Watch	0.4	5.6	14	O	Nitrofurantoin tablets	NITROFURANTOIN 100MG TABLET	1000	5	Quinolone	J01XE01	Access	0.2	5	25	O
No							UTI	Y							N	Cefixime capsules	CEFIXIME 400MG CAPSULE	400	5	3rd Generation Cephalosporin	J01DD08	Watch	0.4	2	5	O	Doxycycline capsules	DOXYCYCLINE 100MG CAPS	200	5	Tetracycline	J01AA02	Access	0.1	1	10	O
No							HTN	N	NASH	N					N	Calcivita capsules			30								Levofloxacin tablets	LEVOFLOXACIN 500MG TAB	500	7	Fluroquinolone	J01MA12	Watch	0.5	3.5	7	O
No							UTI	Y	Neuropathic pain	N					N	Dexiren tablets		50	7								Metronidazole tablets	METRONIDAZOLE 200MG TABLET	1200	5	Imidazole	J01XD01	Access	1.5	6	4	O
No							UTI	Y							Y	Paracetamol tablets		1500	3								Cefixime capsules	CEFIXIME 400MG CAPSULE	200	6	3rd Generation Cephalosporin	J01DD08	Watch	0.4	1.2	3	O
No							Septic wound	Y							N	Flucamox capsules	AMOXICILLINE+FLUCLOXACILLINE CAPSULES 250MG/250MG	1500	5	Penicillin	0	Unclassified	0	7.5		O	Metronidazole tablets	METRONIDAZOLE 200MG TABLET	1200	5	Imidazole	J01XD01	Access	1.5	6	4	O
No							Venous ulcer	Y							N	Flucamox capsules	AMOXICILLINE+FLUCLOXACILLINE CAPSULES 250MG/250MG	1500	7	Penicillin	0	Unclassified	0	10.5		O	Paracetamol tablets		3000	3
No							Gastritis	N							N	Ciprofloxacin tablets	CIPROFLOXACIN 500MG TABLET	1000	7	Fluroquinolone	J01MA02	Watch	1	7	7	O	Metronidazole tablets	METRONIDAZOLE 200MG TABLET	1200	7	Imidazole	J01XD01	Access	1.5	8.4	5.6	O
No							UTI	Y							N	Cefixime capsules	CEFIXIME 400MG CAPSULE	400	5	3rd Generation Cephalosporin	J01DD08	Watch	0.4	2	5	O	Metronidazole tablets	METRONIDAZOLE 200MG TABLET	1200	5	Imidazole	J01XD01	Access	1.5	6	4	O
No							Tinea capitis	N							N	Paracetamol/Diclofenac tablets		1650	3								Griseofulvin tablets		500	30
No							UTI	Y	Hernia	N					Y	Ciprofloxacin tablets	CIPROFLOXACIN 500MG TABLET	1000	10	Fluroquinolone	J01MA02	Watch	1	10	10	O	Paracetamol tablets		2000	3
No							Liver disease	N	Cholethiasis	N					N	Levofloxacin tablets	LEVOFLOXACIN 250MG TABLETS	750	7	Fluroquinolone	J01MA12	Watch	0.5	5.25	10.5	O	Livolin capsules			14
No							Malaria	N	URTI	N	DM	N			N	Artesunate injection		540	1								Coartem tablets		1120	3
No							Bacteraemia	Y	Tension headache	N					NI	Diclofenac sodium injection		75	1								Cefixime capsules	CEFIXIME 400MG CAPSULE	1200	5	3rd Generation Cephalosporin	J01DD08	Watch	0.4	6	15	O
No							HTN	N	UTI	Y	PUD	Y			Y	Cefixime capsules	CEFIXIME 400MG CAPSULE	400	5	3rd Generation Cephalosporin	J01DD08	Watch	0.4	2	5	O	Amitriptyline tablets		12.5	5
No							Bacterial infection	Y							NI	Ciprofloxacin tablets	CIPROFLOXACIN 500MG TABLET	1000	5	Fluroquinolone	J01MA02	Watch	1	5	5	O	Ibuprofen tablets		1200	3
No							RTI	Y							Y	Amoxiclav syrup	AMOXICILLIN/CLAVULANIC ACID SYRUP 228/5ML	456	7	Penicillin	J01CR02	Access	1	3.192	3.192	O	Rhinathiol syrup			7
Yes	MRDT	Negative					URTI	N							N	Amoxicillin tablets	AMOXICILLIN 250MG CAPSULE	375	5	Penicillin	J01CA04	Access	1	1.875	1.875	O	Paracetamol tablets		750	3
Yes	MRDT	Negative					URTI	N	Lymphocytosis	N					N	Amoxiclav tablets	AMOXICILLIN CLAVULANATE 625MG TABLET	750	5	Penicillin	J01CR02	Access	1	3.75	3.75	O	Paracetamol tablets		1500	3
No							PUD	Y							N	Rabeprazole tablets		20	14								Levofloxacin tablets	LEVOFLOXACIN 250MG TABLETS	750	10	Fluroquinolone	J01MA12	Watch	0.5	7.5	15	O
No							VVC	N	RTI	Y	Migraine	N			Y	Cefixime capsules	CEFIXIME 400MG CAPSULE	400	7	3rd Generation Cephalosporin	J01DD08	Watch	0.4	2.8	7	O	Clotrimazole capsules		200	3
Yes	MRDT	Negative					URTI	N							N	Amoxicillin syrup	AMOXICILLIN DISPERSABLE TABLETS 125MG	375	5	Penicillin	J01CA04	Access	1	1.875	1.875	O	Paracetamol syrup		300	5
No							Rhinitis	N	Septicemia	Y	RTI	Y			Y	Azithromycin syrup	AZITHROMYCIN TABS 500MG	200	5	Macrolide	J01FA10	Watch	0.3	1	3.33333	O	Paracetamol tablets		375	3
No							Human bite	N							N	Ampiclox capsules	AMPICILLIN/CLOXACILLIN 250MG/250MG CAPSULES	1500	5	Penicillin	J01CR50	Access	4	7.5	1.875	O	Ibuprofen tablets		1200	3
No							HTN	N	Venous ulcer	Y					N	Amlodipine tablets		19	30								Flucamox capsules	AMOXICILLINE+FLUCLOXACILLINE CAPSULES 250MG/250MG	1500	10	Penicillin	0	Unclassified	0	15		O
No							RTI	Y	Tinea capitis	N					Y	Azithromycin tablets	AZITHROMYCIN TABS 500MG	250	6	Macrolide	J01FA10	Watch	0.3	1.5	5	O	Ultrasolv syrup			5
No							Genital herpes	N	Orchitis	Y					N	Cefixime capsules	CEFIXIME 400MG CAPSULE	400	5	3rd Generation Cephalosporin	J01DD08	Watch	0.4	2	5	O	Doxycycline capsules	DOXYCYCLINE 100MG CAPS	200	14	Tetracycline	J01AA02	Access	0.1	2.8	28	O
Yes	MRDT	Negative					RTI	Y	Allergic rhinitis	N					Y	Amoxicillin capsules	AMOXICILLIN 250MG CAPSULE	750	5	Penicillin	J01CA04	Access	1	3.75	3.75	O	Paracetamol tablets		750	3
No							Oral candidiasis	N	Lymphopenia	N					N	Fluconazole capsules		209	14								Amoxiclav tablets	AMOXICILLIN CLAVULANATE 625MG TABLET	1250	5	Penicillin	J01CR02	Access	1	6.25	6.25	O
No							Urethral discharge	Y							Y	Doxycycline capsules	DOXYCYCLINE 100MG CAPS	200	5	Tetracycline	J01AA02	Access	0.1	1	10	O	Ibuprofen tablets		1200	5
No							PUD	Y							N	Rabeprazole tablets		20	14								Levofloxacin tablets	LEVOFLOXACIN 500MG TAB	500	7	Fluroquinolone	J01MA12	Watch	0.5	3.5	7	O
No							Malaria	N	UTI	Y					Y	Coartem tablets		1120	3								Paracetamol tablets		3000	3
No							PUD	Y							N	Metronidazole tablets	METRONIDAZOLE 200MG TABLET	1200	7	Imidazole	J01XD01	Access	1.5	8.4	5.6	O	Cefixime capsules	CEFIXIME 400MG CAPSULE	400	7	3rd Generation Cephalosporin	J01DD08	Watch	0.4	2.8	7	O
No							Endometriosis	N	URTI	N					N	Levofloxacin tablets	LEVOFLOXACIN 500MG TAB	750	10	Fluroquinolone	J01MA12	Watch	0.5	7.5	15	O	Metronidazole tablets	METRONIDAZOLE 200MG TABLET	1200	7	Imidazole	J01XD01	Access	1.5	8.4	5.6	O
No							URTI	N							N	Ampiclox capsules	AMPICILLIN/CLOXACILLIN 250MG/250MG CAPSULES	2000	5	Penicillin	J01CR50	Access	4	10	2.5	O	Paracetamol tablets		3000	3
No							Mouth ulcers	N	Vaginal candidiasis	N					N	Candid v gel			5								Eugica mouth spray
No							URTI	N							N	Azithromycin tablets	AZITHROMYCIN TABS 500MG	250	5	Macrolide	J01FA10	Watch	0.3	1.25	4.16667	O	Contus plus			5
No							Septic wound	Y							N	Tetanus toxoid injection			1								Ampiclox capsules	AMPICILLIN/CLOXACILLIN 250MG/250MG CAPSULES	2000	7	Penicillin	J01CR50	Access	4	14	3.5	O
No							RTI	Y							Y	Amoxiclav syrup	AMOXICILLIN/CLAVULANIC ACID SYRUP 228/5ML	684	5	Penicillin	J01CR02	Access	1	3.42	3.42	O	Cetirizine syrup		5	5
No							UTI	Y							N	Cefixime capsules	CEFIXIME 400MG CAPSULE	400	5	3rd Generation Cephalosporin	J01DD08	Watch	0.4	2	5	O	Metronidazole tablets	METRONIDAZOLE 200MG TABLET	1200	5	Imidazole	J01XD01	Access	1.5	6	4	O
No							UTI	Y							N	Cefixime capsules	CEFIXIME 400MG CAPSULE	400	5	3rd Generation Cephalosporin	J01DD08	Watch	0.4	2	5	O	Metronidazole tablets	METRONIDAZOLE 200MG TABLET	1200	5	Imidazole	J01XD01	Access	1.5	6	4	O
No							RTI	Y	Arthritis	N					Y	Eterocoxib tablets		90	10								Neuroton tablets			30
No							Asthma	N	PUD	Y					Y	LCT KIT	CLARITHROMYCIN SR 500MG		14	Macrolide	J01FA09	Watch	0.5	0	0	O	Prednisone tablets		20	7
[truncated: 39 more columns]

## Sheet: Analysis output
Reporting Period	Facility Name	Survey type (PPS, DIS)	Ward Code	Department	N: Total number of antibiotics prescribed	D: Total number of patients who were prescribed antibiotics	Average antibiotics prescribed	N: Total number of patients with an antibiotic	D: Total number of patients on the ward	Percentage encounter with an antibiotic prescribed	N:Total number of prescriptions with an injectable antibiotic	D: Total number of patients with antibiotics prescribed	Percentage of prescriptions with an injectable antibiotic	N: Total number of antibiotics prescribed by generic name	D: Total number of antibiotics prescribed	Percentage of antibiotics prescribed by generic name	N: Total number of patient prescriptions in accordance with treatment guideliness / protocols	D: Total number of patients on antibiotics	Percentage of sampled prescriptions in accordance with treatment guidelines/protocol	N: Total number of antibiotic prescriptions based on appropriate diagnosis	D: Total number of patients on antibiotics	Proportion of antibiotic prescriptions based on appropriate diagnosis	N: Total number of prescriptions based on culture and sensitivity	D: Total number of patients on antibiotics	Proportions of prescriptions based on culture and sensitivity	Categorization of antibiotics (Number)				Categorization of antibiotics (Percentage)
		OPD SURVEY			SUM(CS)	COUNT (CS)>0		COUNT (CS)>0			SUM(CX)	COUNT (CS)>0		COUNT "Yes" (Z,AL,AX,BJ,BV,CH)	SUM (AA)		COUNTIF(CU,"Y")	COUNT (CS)>0		COUNTIF(CT,"YES")	COUNT (CS)>0					Access	Watch	Reserve	Unclassified	Access	Watch	Reserve	Unclassified
	KIRUDDU NRH				158	119	1.32773	119	211	0.563981	4	119	0.0336134	134	158	0.848101	#REF!	119		#REF!	119		NA	NA	NA	#REF!	#REF!	#REF!	#REF!	#REF!	#REF!	#REF!	#REF!
