# Supplementary material for: Antibiotic consumption and utilization at a large tertiary care level hospital in Uganda: A point prevalence survey
Source: PLoS One. 2025 Jan 10;20(1):e0313587. doi: 10.1371/journal.pone.0313587 (PMC11723590; doi:10.1371/journal.pone.0313587)
Supplement: S3 File — (XLSX) [file pone.0313587.s003.xlsx]

## Sheet: Infections
Row Labels	PERC	Sum of CODE 1
Abdominal pain	0.0031746	1	0.0031746
Acute gastritis	0.0031746	1	0.0031746
Anxiety disorder	0.0031746	1	0.0031746
ARS	0.0031746	1	0.0031746
AVB	0.0031746	1	0.0031746
AWD	0.0031746	1	0.0031746
Blunt trauma to the lower rib	0.0031746	1	0.0031746
Blurring vision	0.0031746	1	0.0031746
Bowel gas	0.0031746	1	0.0031746
BPH	0.0031746	1	0.0031746
Brucellosis	0.0031746	1	0.0031746
CKD	0.0031746	1	0.0031746
Communicating hydrocele	0.0031746	1	0.0031746
Corpulmonale	0.0031746	1	0.0031746
Dehydration	0.0031746	1	0.0031746
Dental decay	0.0031746	1	0.0031746
DVT	0.0031746	1	0.0031746
Feet oedema	0.0031746	1	0.0031746
Fistula in ano	0.0031746	1	0.0031746
Genital herpes	0.0031746	1	0.0031746
Haemorrhoids	0.0031746	1	0.0031746
Heart failure	0.0031746	1	0.0031746
Hernia	0.0031746	1	0.0031746
Human bite	0.0031746	1	0.0031746
Ischemic heart disease	0.0031746	1	0.0031746
ISS	0.0031746	1	0.0031746
LBMP	0.0031746	1	0.0031746
Lumbar spasms	0.0031746	1	0.0031746
Lymphocytosis	0.0031746	1	0.0031746
Lymphopenia	0.0031746	1	0.0031746
Mild TR	0.0031746	1	0.0031746
Muscle spasms	0.0031746	1	0.0031746
NASH	0.0031746	1	0.0031746
Orchitis	0.0031746	1	0.0031746
Peripheral neuropathy	0.0031746	1	0.0031746
PHT	0.0031746	1	0.0031746
Pleurisy	0.0031746	1	0.0031746
Prurigo	0.0031746	1	0.0031746
Psychosis	0.0031746	1	0.0031746
RA	0.0031746	1	0.0031746
Right hydrocele	0.0031746	1	0.0031746
Right inguinal hernia	0.0031746	1	0.0031746
SAM-NE	0.0031746	1	0.0031746
Scabies	0.0031746	1	0.0031746
SCD	0.0031746	1	0.0031746
Sciatica	0.0031746	1	0.0031746
Severe anaemia	0.0031746	1	0.0031746
Syphilis	0.0031746	1	0.0031746
Traumatic pain	0.0031746	1	0.0031746
Typhoid fever	0.0031746	1	0.0031746
Urethral discharge	0.0031746	1	0.0031746
VVC	0.0031746	1	0.0031746
Worms	0.0031746	1	0.0031746
Back pain	0.00634921	2	0.00634921
Cholethiasis	0.00634921	2	0.00634921
Endometriosis	0.00634921	2	0.00634921
Epilepsy	0.00634921	2	0.00634921
GERD	0.00634921	2	0.00634921
Headache	0.00634921	2	0.00634921
Moderate PHT	0.00634921	2	0.00634921
MR	0.00634921	2	0.00634921
Osteoarthritis	0.00634921	2	0.00634921
Pains	0.00634921	2	0.00634921
PTB	0.00634921	2	0.00634921
Rheumatoid arthritis	0.00634921	2	0.00634921
Ulcers disease	0.00634921	2	0.00634921
Venous ulcer	0.00634921	2	0.00634921
Diarrhea	0.00634921	2	0.00634921
Depression	0.00952381	3	0.00952381
Fungal infection	0.00952381	3	0.00952381
Migraine	0.00952381	3	0.00952381
PID	0.00952381	3	0.00952381
Arthritis	0.0126984	4	0.0126984
Asthma	0.0126984	4	0.0126984
Candidiasis	0.0126984	4	0.0126984
Disc prolapse	0.0126984	4	0.0126984
Tinea capitis	0.0126984	4	0.0126984
Liver Disease	0.015873	5	0.015873
Allergies	0.0222222	7	0.0222222
Gastritis	0.0222222	7	0.0222222
DM	0.0253968	8	0.0253968
Malaria	0.0412698	13	0.0412698
Neuropathy	0.0507937	16	0.0507937
PUD	0.0539683	17	0.0539683
Sepsis	0.0539683	17	0.0539683
HTN	0.0730159	23	0.0730159
UTI	0.107937	34	0.107937
RTI	0.168254	53	0.168254

## Sheet: Antibiotics numbers
Row Labels	Sum of CODE 2
Paracetamol /tramadol	53
Cefixime capsules	32
Metronidazole tablets	28
Cetirizine	21
Amlodipine tablets	16
Amoxiclav	14
Amoxicillin	13
Azithromycin	13
Losartan/ Hydrochlothiazide	12
Ampiclox capsules	11
Levofloxacin tablets	10
Pregabalin capsules	9
Coartem tablets	8
Doxycycline capsules	8
Eterocoxib tablets	8
Neuroton tablets	8
Esomeprazole tablet	7
Lansoprazole capsules	7
Nat B capsules	7
Albendazole tablets	6
Dexiren tablets	6
Flucamox capsules	6
Ciprofloxacin tablets	5
Montelukast/ Levocetirizine	5
Amitriptyline tablets	4
Cachnerve	4
Calcivita capsules	4
Ceftriaxone injection	4
Clotrimazole	4
Ibuprofen tablets	4
Metformin SR tablets	4
Artesunate	3
Chlophenaramine tablets	3
Furosemide tablets	3
Hydrochlothiazide tablets	3
Livolin capsules	3
Prednisone tablets	3
Rabeprazole tablets	3
Relcer gel syrup	3
Salbutamol	3
Xykaa tablets	3
Antinal	2
Atenolol tablets	2
Bisoprolol tablets	2
Brozedex syrup	2
Cadistine syrup	2
Candid B lotion	2
Candid v gel	2
Carbamazepine tablets	2
Cefuroxime capsules	2
Chloramphenicol capsules	2
Diclofenac sodium injection	2
Duocotexcin tablets	2
Erythromycin	2
Fluconazole capsules	2
Fluoxetine capsules	2
Folic acid tablets	2
Griseofulvin tablets	2
LCT KIT	2
Levocetirizine tablets	2
Mucogel syrup	2
Nemoliv	2
Omeprazole capsules	2
Osteocare tablets	2
Telmisartan tablets	2
Terbinafine tablets	2
Vitamin B complex tablets	2
Vitex syrup	2
Angizaar H tablets	1
Appetite plus syrup	1
BBE lotion	1
Bisacodyl tablets	1
Blood transfusion	1
Candiderm cream	1
Captopril tablets	1
Carvedilol tablets	1
Cefodox syrup	1
Chloropromazine tablets	1
Clarithromycin tablets	1
Clonazepam tablets	1
Clopidogrel tablets	1
Colorectal surgery	1
Contus plus	1
Dexamethasone injection	1
Duodart capsules	1
Esofag D	1
Eugica mouth spray	1
Flucap capsules	1
Formomide inhaler	1
Ginsomin capsules	1
Gramocef CV tablets	1
Grovit syrup	1
Haloperidol tablets	1
Hydralazine tablets	1
Hydrocortisone injection	1
Hydroxyurea capsules	1
Ibumol syrup	1
Ivermectin	1
Lactulose syrup	1
Metoclopramide injection	1
Multivitamin tablets	1
Nebivolol tablets	1
Neurotroy SR	1
Nitrofurantoin tablets	1
Oracure gel	1
ORS	1
Pioglitazone tablets	1
Piritex baby syrup	1
Prostacaps tablets	1
Pyridoxine tablets	1
Reserve plus capsules	1
RH	1
Rhinathiol syrup	1
RHZE	1
Secnidazole tablets	1
Sediproct cream	1
Sensur lotion	1
Sildenafil tablets	1
Sodium valproate tablets	1
Soral capsules	1
Syrup Relcer gel	1
Syrup zinc sulfate	1
Telvas H	1
Tetanus toxoid injection	1
To ENT	1
Tyliptin tablets	1
Ultrasolv syrup	1
Vifex syrup	1
Vitamin C	1
Warfarin tablets	1
Zinc tablets	1

## Sheet: Antibiotics percentage
ddd	dsdsd
Clarithromycin tablets	0.00645161	32	0.206452
Gramocef CV tablets	0.00645161	28	0.180645
Nitrofurantoin tablets	0.00645161	14	0.0903226
RH	0.00645161	13	0.083871
RHZE	0.00645161	13	0.083871
Cefuroxime capsules	0.0129032	11	0.0709677
Chloramphenicol capsules	0.0129032	10	0.0645161
Erythromycin	0.0129032	8	0.0516129
Ceftriaxone injection	0.0258065	6	0.0387097
Ciprofloxacin tablets	0.0322581	5	0.0322581
Flucamox capsules	0.0387097	4	0.0258065
Doxycycline capsules	0.0516129	2	0.0129032
Levofloxacin tablets	0.0645161	2	0.0129032
Ampiclox capsules	0.0709677	2	0.0129032
Amoxicillin	0.083871	1	0.00645161
Azithromycin	0.083871	1	0.00645161
Amoxiclav	0.0903226	1	0.00645161
Metronidazole tablets	0.180645	1	0.00645161
Cefixime capsules	0.206452	1	0.00645161
		155

## Sheet: Graphs
															Infections	2
															Non-Infections	3

## Sheet: OPD CONSUMPTION DATA COLLECTION
Test Done	Test 1 Conducted	Results	Test 2 Conducted	Results	Test 3 Conducted	Results	Diagnosis 1	CODE 1	Diagnosis 2	Diagnosis 3		Diagnosis 4	Drug 1 Prescribed	CODE 2	Duration (Days)	Drug 2 Prescribed	Total mg per day	Duration (Days)	Drug 3 Prescribed	Total mg day	Duration (Days)	Drug 4 Prescribed	Duration	Drug 5 Prescribed	Total mg per day	Duration (Days)	Drug 6 Prescribed	Total mg per day	Duration (Days)
No							RTI	1					Azithromycin	1	3	Paracetamol	3000	3
No							Disc prelapse at L4	1					Neuroton tablets	1	14	Paracetamol /tramadol	1087.5	14
No							Typhoid fever	1					Doxycycline capsules	1	14	Paracetamol	3000	3
No							RTI	1					Cadistine syrup	1	7	Azithromycin tablets	250	6	Multivitamin tablets
No							UTI	1					Metronidazole tablets	1	5	Cefixime capsules	400	5
No							Bacteraemia	1	Severe Malaria				Artesunate	1	1
No							UTI	1	Lumbar spasms				Doxycycline capsules	1	5	Eterocoxib tablets	90	14
No							PUD	1					Esomeprazole tablet	1	14	Syrup Relcer gel		5
No							Bacterial infection	1					Cefixime capsules	1	5	Metronidazole tablets	600	5
No							HTN	1	Asthma	PUD		UTI	Amlodipine tablets	1	7	Losartan tablets	50	7	Hydrochlothiazide tablets	12.5
No							UTI	1					Cefixime capsules	1	5	Doxycycline capsules	200	7
No							HTN	1	Neuropathy				Losartan tablets	1	30	Hydrochlothiazide tablets	12.5	30						Amlodipine tablets	10	30
No							DM	1					Metformin SR tablets	1	30	Tyliptin tablets	20	30
No							HTN	1	URTI				Hydralazine tablets	1	30	Amlodipine tablets	10	30						Amoxiclav tablets	1875	7	Chloramphenicol capsules	750	5
No							Allergy	1					Montelukast tablets	1	14	Levocetirizine tablets	5	14						Albendazole tablets	400	1
No							Feet oedema	1					Furosemide tablets	1	21	Cachnerve tablets		7
No							HTN	1	PUD	RTI			Amlodipine tablets	1	30	Losartan tablets	50	30						Hydrochlothiazide tablets	12.5	30
No							PID	1	Disc prolapse				Eterocoxib tablets	1	14	Cachnerve		14
No							Cholethiasis	1					Bisacodyl tablets	1	5	Lactulose syrup		5
No							Osteoarthritis	1					Soral capsules	1	14	Calcivita capsules		30
No							RTI	1					Coartem tablets	1	3	Cetirizine tablets	10	14
No							UTI	1					Paracetamol tablets	1	3	Cefixime capsules	400	5
No							Back pain	1	Painful lower limbs				Amlodipine tablets	1	30	Losartan/ Hydrochlothiazide tablets	62.5	30						Nebivolol tablets	5	30
No							Painful swelling in the skin	1	Blurring vision				Duodart capsules	1	30	Amlodipine tablets	5
No							Backache	1	Headache				Ampiclox capsules	1	5	Flucap capsules		5
No							Asthma	1					Amoxiclav tablets	1	5	Cetirizine tablets	10	10						Salbutamol tablets	20
No							Traumatic pain	1					Dexiren tablets	1	5	Sensur lotion								Ampiclox capsules	500	5
No							V. Candidiasis	1					Ciprofloxacin tablets	1	5	Metronidazole tablets	1200	5						Fluconazole capsules	200	5
No							UTI	1					Metronidazole tablets	1	5	Doxycycline capsules	200	5
No							RTI	1					Vitamin C	1		Cetirizine tablets	10
No							Disc prolapse	1					Vitamin B complex tablets	1	14	Calcivita capsules		14
No							Neuropathic pain	1	Bowel gas				Nat B capsules	1	30	Pregabalin capsules	75	14
No							Fungal infection	1					Clotrimazole cream	1		Cefixime capsules	400	5						Paracetamol	3000	3
No							Brucellosis	1	Neuropathy				Cachnerve tablets	1	7	Cefuroxime capsules	1000	14
No							PUD	1					Relcer gel syrup	1	5	Paracetamol tablets	3000	3
No							HTN	1					Amlodipine tablets	1	30	Angizaar H tablets	75	30
No							Ulcers disease	1					Esomeprazole tablet	1	14	Metronidazole tablets	600	5
No							RTI	1	Neuropathy				Azithromycin tablets	1	3	Paracetamol tablets	3000	3						Neuroton tablets		39
No							HTN	1					Amlodipine tablets	1	30	Losartan/Hydrochlothiazide	62.5	30
No							Bacterial infection	1					Ciprofloxacin tablets	1	5	Metronidazole tablets	1200	5
No							PUD	1					Paracetamol tablets	1	3	LCT KIT		7
No							Bacterial infection	1	HTN				Amlodipine tablets	1	30	Ampiclox capsules	1500	5						Metronidazole tablets	1200	5
No							Epilepsy	1					Sodium valproate tablets	1	3
No							UTI	1					Cefixime capsules	1	5	Metronidazole tablets	1200	5						Paracetamol tablets	3000	3
No							HTN	1	Depression	Psychosis			Telvas H	1	14
No							Depression	1					Chloropromazine tablets	1	30	Carbamazepine tablets	800	30
No							UTI	1	GERD				Gramocef CV tablets	1	5	Xykaa tablets	2000	3
No							DVT	1					Xykaa tablets	1	5	Warfarin tablets	5	7
No							RTI	1					Amoxicillin capsules	1	5	Cadistine syrup		5
No							Bacterial infection	1					Azithromycin tablets	1	5	Paracetamol tablets	3000	3
No							Allergic rhinitis	1	Neuropathy				Pregabalin capsules	1	14	Amoxicillin capsules	1500	5
No							Malaria	1	RTI				Azithromycin tablets	1	5	Metronidazole tablets	300	5
No							Bacteraemia	1					Ceftriaxone injection	1	1	ORS								Metoclopramide injection	12.5	1
No							URTI	1					Amoxicillin capsules	1	3	Cetirizine tablets	5	5
No							SAM-NE	1					Amoxicillin tablets	1	5
No							URTI	1					Amoxicillin capsules	1	5	Chlophenaramine tablets	4	5
Yes	MRDT	Negative					RTI	1	Rhinitis				Cetirizine tablets	1
No							RTI	1					Azithromycin tablets	1	5	Paracetamol tablets	1500	3
No							URTI	1	Diarrhea	Dehydration			Zinc tablets	1	10
No							URTI	1					Erythromycin syrup	1	5	Cetirizine syrup	2.5	5
No							Septicemia	1					Ceftriaxone injection	1	1
No							Acute gastritis	1					Grovit syrup	1	7	Ampiclox syrup	750	7
No							Bacteraemia	1					Antinal syrup	1	7	Ibumol syrup		7
No							URTI	1	Fungal infection				Cefodox syrup	1	5	Cetirizine syrup	5	5
No							Malaria	1	Bacterial infection				Coartem tablets	1	3	Paracetamol tablets	1500	3
No							URTI	1					Azithromycin syrup	1	3	Piritex baby syrup		5
No							Right inguinal hernia	1	Right hydrocele				Xykaa tablets	1	5	Levofloxacin tablets	500	5
No							UTI	1	Malaria				Cefixime capsules	1	5	Metronidazole tablets	1200	5						Ampiclox capsules	1500	5
No							Neuropathy	1					NAT B	1	30	Pregabalin capsules	75	14
No							Neuropathy	1					Eterocoxib tablets	1	14	Calcivita capsules		7						Neurotroy SR		14
No							Sciatica	1	Neuropathic pains	Arthritis			Neuroton tablets	1	14	Nemoliv tablets		14
No							UTI	1					Cefixime capsules	1	5	Paracetamol tablets	3000	3
No							Cystitis	1					Cefixime capsules	1	5	Paracetamol tablets	1500	3
No							UTI	1	DM				Cefixime capsules	1	6	Metronidazole tablets	1200	5
No							HTN	1					Losartan/ Hydrochlothiazide	1	30	Amlodipine tablets	5	30
No							CKD	1					Furosemide tablets	1	14	Telmisartan/ Hydrochlothiazide	52.5	14
No							DM	1					Metformin tablets	1	14	Pioglitazone tablets	20	14
No							RTI	1					Amoxiclav tablets	1	5	Paracetamol tablets	3000	3						Cetirizine tablets	20	5
No							UTI	1					Cefixime capsules	1	5	Metronidazole tablets	1200		5
No							Severe UTI	1					Cefixime capsules	1	5
No							Nose blockage	1					To ENT	1
No							URTI	1	Worms				Amoxicillin capsules	1	5	Brozedex syrup		5
No							ISS	1	UTI	Liver disease			Levofloxacin tablets	1	5	Metronidazole tablets	1200	5
No							Rhinitis	1	URTI				Amoxicillin capsules	1	5	Cetirizine tablets	10	10
No							Gastritis	1					Esomeprazole tablet	1	10	Albendazole tablets	400	1
Yes	MRDT	Negative					Pneumonia	1					Dexamethasone injection	1	1	Ceftriaxone injection	1300	3
No							Septic wound	1					Levofloxacin tablets	1	10	Paracetamol tablets	3000	3						Folic acid tablets	5	14
No							Abdominal pain	1	Running stomach				Omeprazole capsules	1	14	Relcer gel syrup		10
No							ARS	1					Vitamin B complex tablets	1	5
No							ARTI	1					Azithromycin syrup	1	5	Paracetamol tablets	1500	3
No							Malaria	1					Duocotexcin tablets	1	3	Paracetamol tablets	3000	3
No							Anxiety disorder	1					Clonazepam tablets	1	30	Fluoxetine capsules	10		30
No							Gastritis	1					Paracetamol tablets	1	5	Lansoprazole capsules	30	7
No							AWD	1					Paracetamol tablets	1	3	Syrup zinc sulfate	20	7
Yes	MRDT	Negative					PUD	1	UTI				LCT KIT	1	14	Cefixime capsules	400	5
No							Epilepsy	1					Carbamazepine tablets	1	30	Folic acid tablets	5	30
Yes	MRDT	Positive					SCD	1	Malaria	RTI			Azithromycin tablets	1	3	Hydroxyurea capsules	500	90						Coartem tablets	280	3
No							PID	1					Ceftriaxone injection	1	1	Cefixime capsules	400	5
No							Arthritis	1					Eterocoxib tablets	1		Neuroton tablets		10
No							HTN	1					Amlodipine tablets	1	30	Losartan/ Hydrochlothiazide	62.5	30						Osteocare tablets		30
No							GERD	1					Esomeprazole tablet	1	14	Mucogel syrup		7
No							Malaria	1	PUD				Livolin capsules	1	14	Coartem tablets	280	3						Ginsomin capsules		3
No							RTI	1					Vitex syrup	1	5	Paracetamol tablets	3000	3						Amoxiclav tablets	1250	5
No							Syphilis	1	UTI	HTN		Rheumatoid arthritis	Amlodipine tablets	1	30	Losartan/ Hydrochlothiazide	62.5	30
No							Neuropathic pain	1	Arthritis				Nat B	1	30	Pregabalin capsules	75	14
No							PTB	1					Pyridoxine tablets	1	180	RHZE		60						RH		4
No							BPH	1	HTN				Prostacaps tablets	1	90	Levofloxacin tablets	750	7
No							Cystitis	1					Rabeprazole tablets	1	14	Cefixime capsules	400	5						Albendazole tablets	400	3
No							RTI	1					Paracetamol tablets	1	3	Vitex syrup		5
No							URTI	1					Amoxiclav tablets	1	5	Cetirizine tablets	10	5						Paracetamol tablets	3000	3
No							Gastritis	1					Lansoprazole capsules	1	14	Paracetamol tablets	3000	3						Antinal capsules	400	5
No							AVB	1					Ampiclox capsules	1	5	Metronidazole tablets	1200	5
No							UTI	1					Cefixime capsules	1	5	Amitriptyline tablets	25	30						Neuroton tablets		20
No							Gastritis	1	LBMP	Muscle spasms			Chloramphenicol capsules	1	5	Clotrimazole pessaries	200	3						Eterocoxib tablets	90	7
No							UTI	1	PUD				Lansoprazole capsules	1	14	Clarithromycin tablets	1000	7
No							Bacteraemia	1					Cefixime capsules	1	7	Metronidazole tablets	1200	5
No							Pneumonia	1	PTB	Pharyngitis			Amoxiclav tablets	1	5	Cetirizine tablets	10	10						Brozedex syrup		5
No							Haemorrhoids	1					Albendazole tablets	1	1	Sediproct cream
No							Asthma	1					Hydrocortisone injection	1	1	Salbutamol nebulizer		1						Amoxiclav tablets	1250	5	Formomide inhaler		30
No							RTI	1					Amoxiclav tablets	1	5	Paracetamol tablets	3000	3
No							Severe anaemia	1					Blood transfusion	1
No							HTN	1	DM				Amitriptyline tablets	1	7	Telmisartan tablets	80	30
No							RTI	1					Erythromycin tablets	1	5	Paracetamol tablets	3000	3
No							UTI	1					Paracetamol tablets	1	3	Metronidazole tablets	1200	5
No							Dental decay	1					Ampiclox capsules	1	5	Ibuprofen tablets	1200	5
No							Tinea corporis	1					Terbinafine tablets	1	30	Cetirizine tablets	5	7
No							Fistula in ano	1					Colorectal surgery	1
No							Gastritis	1	Reactive airway disease				Montelukast/Levocetirizine	1	30	Azithromycin tablets	500	5							Esofag tablets	30
No							PID	1	Disc prolapse				Cefixime capsules	1	7	Secnidazole tablets	1000	5
No							Neuropathic pain	1					Cachnerve tablets	1	5	Pregabalin capsules	75	30
No							Pleurisy	1					Cefuroxime capsules	1	7	Levocetirizine tablets	5	14
No							PUD	1					Cefixime capsules	1	7	Lansoprazole capsules	30	14						Metronidazole tablets	1200	5
No							DM	1	Malaria	HTN			Metformin tablets	1	60	Coartem tablets	280	3
No							Severe depression	1	Malaria	Bacterial infection			Fluoxetine capsules	1	14	Haloperidol tablets	5	14
No							URTI	1					Ampiclox capsules	1	5	Paracetamol tablets	3000	7						Cetirizine tablets	10	5
No							PUD	1	Malaria				Artesunate injection	1	1	Coartem tablets	560	3
No							Pharyngitis	1					Flucamox capsules	1	5	Esomeprazole tablet	40	10
No							Allergy	1	PUD	Liver disease			Omeprazole capsules	1	14	Relcer gel syrup		10
No							Neuropathy	1					Nat B tablets	1	14	Pregabalin capsules	75	14
No							UTI	1	Endometriosis				Levofloxacin tablets	1	10	Doxycycline capsules	200	7						Dexiren tablets	50	5
No							Allergic cough	1					Amoxicillin capsules	1	5	Cetirizine tablets	10	10						Montelukast tablets	5	10
No							HTN	1	DM	Peripheral neuropathy			Losartan/ Hydrochlothiazide	1	30	Amlodipine tablets	10	30						Pregabalin capsules	75	30	Nat B tablets		30
No							Pyelonephritis	1	Neuropathic pain				Cefixime capsules	1	5	Paracetamol tablets	1500	3						Pregabalin capsules	75	30	Nat B capsules		30
No							Candidiasis	1					Clotrimazole capsules	1	5	Candid B lotion								Paracetamol tablets	3000	3
No							Migraine headache	1					Amitriptyline tablets	1	14	Paracetamol tablets	3000	5						Esomeprazole tablet	40	30
No							UTI	1					Cefixime capsules	1	14	Nitrofurantoin tablets	1000	5
No							UTI	1					Cefixime capsules	1	5	Doxycycline capsules	200	5
No							Tinea capitis	1					Terbinafine tablets	1	21	Cetirizine tablets	10	10						Albendazole tablets	400	1
No							HTN	1	NASH				Calcivita capsules	1	30	Levofloxacin tablets	500	7
No							UTI	1	Neuropathic pain				Dexiren tablets	1	7	Metronidazole tablets	1200	5
No							Prurigo	1					Cetirizine tablets	1	7	Prednisone tablets	20	3
No							UTI	1					Paracetamol tablets	1	3	Cefixime capsules	200	6						Metronidazole tablets	600	6
No							Septic wound	1					Flucamox capsules	1	5	Metronidazole tablets	1200	5						Paracetamol tablets	3000	5
No							Venous ulcer	1					Flucamox capsules	1	7	Paracetamol tablets	3000	3
No							Gastritis	1					Ciprofloxacin tablets	1	7	Metronidazole tablets	1200	7						Lansoprazole capsules	30	30
No							UTI	1					Cefixime capsules	1	5	Metronidazole tablets	1200	5						Paracetamol tablets	3000	3
No							UTI	1					Lansoprazole capsules	1	30
No							Fungal infection	1					Candiderm cream	1		Griseofulvin tablets	500	3
No							Tinea capitis	1					Paracetamol/Diclofenac tablets	1	3	Griseofulvin tablets	500	30						Flucamox capsules	1500	5
No							UTI	1	Hernia				Ciprofloxacin tablets	1	10	Paracetamol tablets	2000	3
No							HTN	1	Osteoarthritis				Dexiren tablets	1	14	Neuroton tablets		30
No							Liver disease	1	Cholethiasis				Levofloxacin tablets	1	7	Livolin capsules		14
No							Allergic rhinitis	1					Cetirizine tablets	1	10	Montelukast tablets	10	10
No							Blunt trauma to the lower rib	1					Eterocoxib tablets	1	7	Diclofenac sodium injection	75	1
No							Malaria	1	URTI	DM			Artesunate injection	1	1	Coartem tablets	1120	3						Amoxiclav tablets	1875	5
No							Communicating hydrocele	1					Referral for surgery	1
No							Bacteraemia	1	Tension headache				Diclofenac sodium injection	1	1	Cefixime capsules	1200	5						Dexiren tablets	75	4
No							Neuropathy	1	HTN				Losartan/ Hydrochlothiazide	1	30	Atenolol tablets	50	30
No							HTN	1	UTI	PUD			Cefixime capsules	1	5	Amitriptyline tablets	12.5	5						Losartan/Hydrochlothiazide	62.5	30	LCT KIT		14
No							HTN	1	RA				Nemoliv	1	30	Pregabalin capsules	75							NatB capsules		30
No							Bacterial infection	1					Ciprofloxacin tablets	1	5	Ibuprofen tablets	1200	3
No							Neuropathy	1	DM				Metformin tablets	1	30	Reserve plus capsules		30
No							RTI	1					Amoxiclav syrup	1	7	Rhinathiol syrup		7
Yes	MRDT	Negative					URTI	1					Amoxicillin tablets	1	5	Paracetamol tablets	750	3						Chlophenaramine tablets	4	5	Vifex syrup		5
Yes	MRDT	Negative					URTI	1	Lymphocytosis				Amoxiclav tablets	1	5	Paracetamol tablets	1500	3						Mucolex syrup		5
No							PUD	1					Rabeprazole tablets	1	14	Levofloxacin tablets	750	10						Metronidazole tablets	800	14
No							VVC	1	RTI	Migraine			Cefixime capsules	1	7	Clotrimazole capsules	200	3						Dexiren tablets	50	7
Yes	MRDT	Negative					URTI	1					Amoxicillin syrup	1	5	Paracetamol syrup	300	5
No							Rhinitis	1	Septicemia	RTI			Azithromycin syrup	1	5	Paracetamol tablets	375	3						Cetirizine syrup	5	7
No							PUD	1					Lansoprazole capsules	1	30	Paracetamol tablets	3000	3
No							Liver failure	1	Moderate PHT	MR			Bisoprolol tablets	1	14	Captopril tablets	12.5	14						Sildenafil tablets	25	14	Furosemide tablets	40	14
No							Human bite	1					Ampiclox capsules	1	5	Ibuprofen tablets	1200	3
No							Heart failure	1	Mild PHT	Mild TR		Corpulmonale	Bisoprolol tablets	1	14
No							HTN	1	Venous ulcer				Amlodipine tablets	1	30	Flucamox capsules	1500	10						Paracetamol/tramadol tablets		7
No							RTI	1	Tinea capitis				Azithromycin tablets	1	6	Ultrasolv syrup		5						Candid B lotion		5	Appetite plus syrup		5
No							Genital herpes	1	Orchitis				Cefixime capsules	1	5	Doxycycline capsules	200	14						Albendazole tablets	400	1	Montelukast/ Levocetirizine	15	14
No							Tonsillitis	1	Allergic conjunctivitis				Cetirizine tablets	1	10	Amoxicillin capsules	750	5
Yes	MRDT	Positive					Malaria	1					Duocotexcin tablets	1	3	Paracetamol tablets	3000	3
Yes	MRDT	Negative					RTI	1	Allergic rhinitis				Amoxicillin capsules	1	5	Paracetamol tablets	750	3						Cetirizine tablets	5	10
No							Oral candidiasis	1	Lymphopenia				Fluconazole capsules	1	14	Amoxiclav tablets	1250	5						Oracure gel		2
No							Urethral discharge	1					Doxycycline capsules	1	5	Ibuprofen tablets	1200	5						Metronidazole tablets	1200	5
No							PUD	1					Rabeprazole tablets	1	14	Levofloxacin tablets	500	7						Paracetamol tablets	3000	3	Amoxicillin capsules	1500	5
No							Malaria	1	UTI				Coartem tablets	1	3	Paracetamol tablets	3000	3						Cefixime capsules	400	5
No							HTN	1					Referred	1
No							URTI	1	Scabies				Ivermectin	1		Chlophenaramine tablets	12	3						BBE lotion
No							PUD	1					Metronidazole tablets	1	7	Cefixime capsules	400	7						Esomeprazole tablet	40	7
No							Endometriosis	1	URTI				Levofloxacin tablets	1	10	Metronidazole tablets	1200	7						Prednisone tablets	20	3	Candid v gel
No							Migraine	1					Atenolol tablets	1	7	Paracetamol tablets	3000	3
No							URTI	1					Ampiclox capsules	1	5	Paracetamol tablets	3000	3
No							Mouth ulcers	1	Vaginal candidiasis				Candid v gel	1	5	Eugica mouth spray								Paracetamol tablets	2000	3	Flucamox capsules	1500	5
No							URTI	1					Azithromycin tablets	1	5	Contus plus		5
No							Septic wound	1					Tetanus toxoid injection	1	1	Ampiclox capsules	2000	7						Paracetamol tablets	3000	3
No							Ischemic heart disease	1	Liver failure	MR		PHT	Carvedilol tablets	1	30	Clopidogrel tablets	75	30						Amlodipine tablets	10	30
No							Gastritis	1					Esofag D	1	30	Livolin capsules		30
No							RTI	1					Amoxiclav syrup	1	5	Cetirizine syrup	5	5						Paracetamol syrup	300	5
No							HTN	1	Neuropathy				Losartan/ Hydrochlothiazide	1	30	Amlodipine tablets	10	30						Neuroton tablets		30
No							UTI	1					Cefixime capsules	1	5	Metronidazole tablets	1200	5						Paracetamol tablets	3000	3
No							Rheumatoid arthritis	1					Eterocoxib tablets	1	14	Osteocare tablets		7
No							UTI	1					Cefixime capsules	1	5	Metronidazole tablets	1200	5
No							RTI	1	Arthritis				Eterocoxib tablets	1	10	Neuroton tablets		30						Amoxiclav tablets	1250	5
No							Asthma	1	PUD				LCT KIT	1	14	Prednisone tablets	20	7						Salbutamol inhaler
								1					Paracetamol	1
								1					Paracetamol /tramadol	1
								1					Paracetamol	1
								1					Azithromycin tablets	1
								1					Cefixime capsules	1
							Severe Malaria	1						1
							Lumbar spasms	1					Eterocoxib tablets	1
								1					Syrup Relcer gel	1
								1					Metronidazole tablets	1
							Asthma	1					Losartan tablets	1
								1					Doxycycline capsules	1
							Neuropathy	1					Hydrochlothiazide tablets	1
								1					Tyliptin tablets	1
							URTI	1					Amlodipine tablets	1
								1					Levocetirizine tablets	1
								1					Cachnerve tablets	1
							PUD	1					Losartan tablets	1
							Disc prolapse	1					Cachnerve	1
								1					Lactulose syrup	1
								1					Calcivita capsules	1
								1					Cetirizine tablets	1
								1					Cefixime capsules	1
							Painful lower limbs	1					Losartan/ Hydrochlothiazide tablets	1
							Blurring vision	1					Amlodipine tablets	1
							Headache	1					Flucap capsules	1
								1					Cetirizine tablets	1
								1					Sensur lotion	1
								1					Metronidazole tablets	1
								1					Doxycycline capsules	1
								1					Cetirizine tablets	1
								1					Calcivita capsules	1
							Bowel gas	1					Pregabalin capsules	1
								1					Cefixime capsules	1
							Neuropathy	1					Cefuroxime capsules	1
								1					Paracetamol tablets	1
								1					Angizaar H tablets	1
								1					Metronidazole tablets	1
							Neuropathy	1					Paracetamol tablets	1
								1					Losartan/Hydrochlothiazide	1
								1					Metronidazole tablets	1
								1					LCT KIT	1
							HTN	1					Ampiclox capsules	1
								1						1
								1					Metronidazole tablets	1
							Depression	1						1
								1					Carbamazepine tablets	1
							GERD	1					Xykaa tablets	1
								1					Warfarin tablets	1
								1					Cadistine syrup	1
								1					Paracetamol tablets	1
							Neuropathy	1					Amoxicillin capsules	1
							RTI	1					Metronidazole tablets	1
								1					ORS	1
								1					Cetirizine tablets	1
								1						1
								1					Chlophenaramine tablets	1
							Rhinitis	1						1
								1					Paracetamol tablets	1
							Diarrhea	1						1
								1					Cetirizine syrup	1
								1						1
								1					Ampiclox syrup	1
								1					Ibumol syrup	1
							Fungal infection	1					Cetirizine syrup	1
							Bacterial infection	1					Paracetamol tablets	1
								1					Piritex baby syrup	1
							Right hydrocele	1					Levofloxacin tablets	1
							Malaria	1					Metronidazole tablets	1
								1					Pregabalin capsules	1
								1					Calcivita capsules	1
							Neuropathic pains	1					Nemoliv tablets	1
								1					Paracetamol tablets	1
								1					Paracetamol tablets	1
							DM	1					Metronidazole tablets	1
								1					Amlodipine tablets	1
								1					Telmisartan/ Hydrochlothiazide	1
								1					Pioglitazone tablets	1
								1					Paracetamol tablets	1
								1					Metronidazole tablets	1
								1						1
								1						1
							Worms	1					Brozedex syrup	1
							UTI	1					Metronidazole tablets	1
							URTI	1					Cetirizine tablets	1
								1					Albendazole tablets	1
								1					Ceftriaxone injection	1
								1					Paracetamol tablets	1
							Running stomach	1					Relcer gel syrup	1
								1						1
								1					Paracetamol tablets	1
								1					Paracetamol tablets	1
								1					Fluoxetine capsules	1
								1					Lansoprazole capsules	1
								1					Syrup zinc sulfate	1
							UTI	1					Cefixime capsules	1
								1					Folic acid tablets	1
							Malaria	1					Hydroxyurea capsules	1
								1					Cefixime capsules	1
								1					Neuroton tablets	1
								1					Losartan/ Hydrochlothiazide	1
								1					Mucogel syrup	1
							PUD	1					Coartem tablets	1
								1					Paracetamol tablets	1
							UTI	1					Losartan/ Hydrochlothiazide	1
							Arthritis	1					Pregabalin capsules	1
								1					RHZE	1
							HTN	1					Levofloxacin tablets	1
								1					Cefixime capsules	1
								1					Vitex syrup	1
								1					Cetirizine tablets	1
								1					Paracetamol tablets	1
								1					Metronidazole tablets	1
								1					Amitriptyline tablets	1
							LBMP	1					Clotrimazole pessaries	1
							PUD	1					Clarithromycin tablets	1
								1					Metronidazole tablets	1
							PTB	1					Cetirizine tablets	1
								1					Sediproct cream	1
								1					Salbutamol nebulizer	1
								1					Paracetamol tablets	1
								1						1
							DM	1					Telmisartan tablets	1
								1					Paracetamol tablets	1
								1					Metronidazole tablets	1
								1					Ibuprofen tablets	1
								1					Cetirizine tablets	1
								1						1
							Reactive airway disease	1					Azithromycin tablets	1
							Disc prolapse	1					Secnidazole tablets	1
								1					Pregabalin capsules	1
								1					Levocetirizine tablets	1
								1					Lansoprazole capsules	1
							Malaria	1					Coartem tablets	1
							Malaria	1					Haloperidol tablets	1
								1					Paracetamol tablets	1
							Malaria	1					Coartem tablets	1
								1					Esomeprazole tablet	1
							PUD	1					Relcer gel syrup	1
								1					Pregabalin capsules	1
							Endometriosis	1					Doxycycline capsules	1
								1					Cetirizine tablets	1
							DM	1					Amlodipine tablets	1
							Neuropathic pain	1					Paracetamol tablets	1
								1					Candid B lotion	1
								1					Paracetamol tablets	1
								1					Nitrofurantoin tablets	1
								1					Doxycycline capsules	1
								1					Cetirizine tablets	1
							NASH	1					Levofloxacin tablets	1
							Neuropathic pain	1					Metronidazole tablets	1
								1					Prednisone tablets	1
								1					Cefixime capsules	1
								1					Metronidazole tablets	1
								1					Paracetamol tablets	1
								1					Metronidazole tablets	1
								1					Metronidazole tablets	1
								1						1
								1					Griseofulvin tablets	1
								1					Griseofulvin tablets	1
							Hernia	1					Paracetamol tablets	1
							Osteoarthritis	1					Neuroton tablets	1
							Cholethiasis	1					Livolin capsules	1
								1					Montelukast tablets	1
								1					Diclofenac sodium injection	1
							URTI	1					Coartem tablets	1
								1						1
							Tension headache	1					Cefixime capsules	1
							HTN	1					Atenolol tablets	1
							UTI	1					Amitriptyline tablets	1
							RA	1					Pregabalin capsules	1
								1					Ibuprofen tablets	1
							DM	1					Reserve plus capsules	1
								1					Rhinathiol syrup	1
								1					Paracetamol tablets	1
							Lymphocytosis	1					Paracetamol tablets	1
								1					Levofloxacin tablets	1
							RTI	1					Clotrimazole capsules	1
								1					Paracetamol syrup	1
							Septicemia	1					Paracetamol tablets	1
								1					Paracetamol tablets	1
							Moderate PHT	1					Captopril tablets	1
								1					Ibuprofen tablets	1
							Mild PHT	1						1
							Venous ulcer	1					Flucamox capsules	1
							Tinea capitis	1					Ultrasolv syrup	1
							Orchitis	1					Doxycycline capsules	1
							Allergic conjunctivitis	1					Amoxicillin capsules	1
								1					Paracetamol tablets	1
							Allergic rhinitis	1					Paracetamol tablets	1
							Lymphopenia	1					Amoxiclav tablets	1
								1					Ibuprofen tablets	1
								1					Levofloxacin tablets	1
							UTI	1					Paracetamol tablets	1
								1						1
							Scabies	1					Chlophenaramine tablets	1
								1					Cefixime capsules	1
							URTI	1					Metronidazole tablets	1
								1					Paracetamol tablets	1
								1					Paracetamol tablets	1
							Vaginal candidiasis	1					Eugica mouth spray	1
								1					Contus plus	1
								1					Ampiclox capsules	1
							Liver failure	1					Clopidogrel tablets	1
								1					Livolin capsules	1
								1					Cetirizine syrup	1
							Neuropathy	1					Amlodipine tablets	1
								1					Metronidazole tablets	1
								1					Osteocare tablets	1
								1					Metronidazole tablets	1
							Arthritis	1					Neuroton tablets	1
							PUD	1					Prednisone tablets	1
								1						1
								1						1
								1						1
								1					Multivitamin tablets	1
								1						1
								1						1
								1						1
								1						1
								1						1
							PUD	1					Hydrochlothiazide tablets	1
								1						1
								1						1
								1						1
								1						1
								1						1
								1						1
							RTI	1						1
								1						1
								1						1
								1						1
								1						1
								1					Amlodipine tablets	1
								1						1
								1					Amoxiclav tablets	1
								1					Albendazole tablets	1
								1						1
								1					Hydrochlothiazide tablets	1
								1						1
								1						1
								1						1
								1						1
								1						1
								1					Nebivolol tablets	1
								1						1
								1						1
								1					Salbutamol tablets	1
								1					Ampiclox capsules	1
								1					Fluconazole capsules	1
								1						1
								1						1
								1						1
								1						1
								1					Paracetamol	1
								1						1
							Psychosis	1						1
								1						1
								1						1
								1					Neuroton tablets	1
								1						1
								1						1
								1						1
								1					Metronidazole tablets	1
								1						1
								1					Paracetamol tablets	1
								1						1
								1						1
								1						1
								1						1
							Dehydration	1						1
								1						1
								1						1
								1						1
								1					Metoclopramide injection	1
								1						1
								1						1
								1						1
								1						1
								1						1
								1						1
								1						1
							Arthritis	1						1
								1						1
								1						1
								1						1
								1						1
								1						1
								1						1
								1					Ampiclox capsules	1
								1						1
								1					Neurotroy SR	1
								1						1
								1						1
							Liver disease	1						1
								1						1
								1						1
								1						1
								1						1
								1					Cetirizine tablets	1
								1						1
								1						1
								1						1
								1						1
								1						1
								1						1
								1						1
								1						1
							RTI	1					Folic acid tablets	1
								1						1
								1						1
								1						1
								1						1
								1						1
								1						1
							HTN	1						1
								1						1
								1						1
								1					Coartem tablets	1
								1						1
								1						1
								1					Osteocare tablets	1
								1						1
								1					Ginsomin capsules	1
								1					Amoxiclav tablets	1
							Muscle spasms	1						1
								1						1
								1					RH	1
							Pharyngitis	1						1
								1					Albendazole tablets	1
								1						1
								1					Paracetamol tablets	1
								1					Antinal capsules	1
								1						1
								1					Neuroton tablets	1
								1					Eterocoxib tablets	1
								1						1
								1						1
								1					Brozedex syrup	1
								1						1
								1					Amoxiclav tablets	1
								1						1
								1						1
								1						1
							HTN	1						1
							Bacterial infection	1						1
								1						1
								1						1
								1						1
							Liver disease	1						1
								1						1
								1						1
								1						1
							Peripheral neuropathy	1					Metronidazole tablets	1
								1						1
								1						1
								1					Cetirizine tablets	1
								1						1
								1						1
								1						1
								1						1
								1					Dexiren tablets	1
								1					Montelukast tablets	1
								1					Pregabalin capsules	1
								1					Pregabalin capsules	1
								1					Paracetamol tablets	1
								1					Esomeprazole tablet	1
								1						1
								1						1
								1					Albendazole tablets	1
								1						1
								1						1
								1						1
								1					Metronidazole tablets	1
								1					Paracetamol tablets	1
								1						1
							DM	1					Lansoprazole capsules	1
								1					Paracetamol tablets	1
								1						1
								1						1
							PUD	1					Flucamox capsules	1
								1						1
								1						1
								1						1
								1						1
								1						1
								1					Amoxiclav tablets	1
								1						1
							Migraine	1					Dexiren tablets	1
								1						1
							RTI	1					Losartan/Hydrochlothiazide	1
								1					NatB capsules	1
							MR	1						1
								1						1
							Mild TR	1						1
								1					Chlophenaramine tablets	1
								1					Mucolex syrup	1
								1					Metronidazole tablets	1
								1					Dexiren tablets	1
								1						1
								1					Cetirizine syrup	1
								1						1
								1					Sildenafil tablets	1
								1						1
								1						1
								1					Paracetamol/tramadol tablets	1
								1					Candid B lotion	1
								1					Albendazole tablets	1
								1						1
								1						1
								1					Cetirizine tablets	1
								1					Oracure gel	1
								1					Metronidazole tablets	1
								1					Paracetamol tablets	1
							MR	1					Cefixime capsules	1
								1						1
								1					BBE lotion	1
								1					Esomeprazole tablet	1
								1					Prednisone tablets	1
								1						1
								1						1
								1					Paracetamol tablets	1
								1						1
								1					Paracetamol tablets	1
								1					Amlodipine tablets	1
								1						1
								1					Paracetamol syrup	1
							UTI	1					Neuroton tablets	1
								1					Paracetamol tablets	1
								1						1
								1						1
								1					Amoxiclav tablets	1
								1					Salbutamol inhaler	1
								1						1
								1						1
								1						1
								1						1
								1						1
								1						1
								1						1
								1						1
								1						1
								1						1
								1						1
								1						1
								1						1
								1					Chloramphenicol capsules	1
								1						1
								1						1
								1						1
								1						1
								1						1
								1						1
								1						1
								1						1
								1						1
								1						1
								1						1
								1						1
								1						1
								1						1
								1						1
								1						1
								1						1
								1						1
								1						1
								1						1
								1						1
								1						1
								1						1
								1						1
								1						1
								1						1
								1						1
								1						1
								1						1
								1						1
								1						1
								1						1
								1						1
								1						1
								1						1
								1						1
								1						1
								1						1
								1						1
								1						1
								1						1
								1						1
								1						1
								1						1
								1						1
								1						1
								1						1
								1						1
								1						1
								1						1
								1						1
								1						1
								1						1
								1						1
								1						1
								1						1
								1						1
								1						1
								1						1
								1						1
								1						1
								1						1
								1						1
								1						1
								1						1
								1						1
								1						1
								1						1
								1						1
								1						1
								1						1
								1						1
								1						1
								1						1
							Rheumatoid arthritis	1						1
								1						1
								1						1
								1						1
								1						1
								1						1
								1						1
								1						1
								1						1
								1						1
								1						1
								1						1
								1						1
								1						1
								1						1
								1						1
								1						1
								1						1
								1						1
								1						1
								1						1
								1						1
								1						1
								1						1
								1						1
								1						1
								1						1
								1						1
								1						1
								1						1
								1					Formomide inhaler	1
								1						1
								1						1
								1						1
								1						1
								1						1
								1						1
								1						1
								1						1
								1						1
								1						1
								1						1
								1						1
								1						1
								1						1
								1						1
								1						1
								1						1
								1						1
								1						1
								1						1
								1						1
								1						1
								1					Nat B tablets	1
								1					Nat B capsules	1
								1						1
								1						1
								1						1
								1						1
								1						1
								1						1
								1						1
								1						1
								1						1
								1						1
								1						1
								1						1
								1						1
								1						1
								1						1
								1						1
								1						1
								1						1
								1						1
								1						1
								1						1
								1						1
								1						1
								1						1
							Corpulmonale	1						1
								1					LCT KIT	1
								1						1
								1						1
								1						1
								1						1
								1					Vifex syrup	1
								1						1
								1						1
								1						1
								1						1
								1						1
								1						1
								1					Furosemide tablets	1
								1						1
								1						1
								1						1
								1					Appetite plus syrup	1
								1					Montelukast/ Levocetirizine	1
								1						1
							PHT	1						1
								1						1
								1						1
								1						1
								1					Amoxicillin capsules	1
								1						1
								1						1
								1						1
								1						1
								1					Candid v gel	1
								1						1
								1						1
								1					Flucamox capsules	1
								1						1
								1						1
								1						1
								1						1
								1						1
								1						1
								1						1
								1						1
								1						1
								1						1
								1						1
								1						1
								1						1
								1						1
								1						1
								1						1
								1						1
								1						1
								1						1
								1						1
								1						1
								1
								1
								1
								1
								1
								1
								1
								1
								1
								1
								1
