# Supplementary material for: Antibiotic consumption and utilization at a large tertiary care level hospital in Uganda: A point prevalence survey
Source: PLoS One. 2025 Jan 10;20(1):e0313587. doi: 10.1371/journal.pone.0313587 (PMC11723590; doi:10.1371/journal.pone.0313587)
Supplement: S4 File — (XLSX) [file pone.0313587.s004.xlsx]

## Sheet: Raw
Patient_form_WHO_Po_ey_on_Antibiotic_Use:facility_Name	Patient_form_WHO_Po_ey_on_Antibiotic_Use:hospital_Code	Patient_form_WHO_Po_ey_on_Antibiotic_Use:Ward_ID	Patient_form_WHO_Po_ey_on_Antibiotic_Use:Ward_Code	Patient_form_WHO_Po_ey_on_Antibiotic_Use:Ward_Total_Patients	Patient_form_WHO_Po_ey_on_Antibiotic_Use:Ward_Included_Patients	Patient_form_WHO_Po_ey_on_Antibiotic_Use:Patient_Code	Patient_form_WHO_Po_ey_on_Antibiotic_Use:Surgery_Since_Admission	Patient_form_WHO_Po_ey_on_Antibiotic_Use:Central_Vascular_Catheter	Patient_form_WHO_Po_ey_on_Antibiotic_Use:Peripheral_Vascular_Catheter	Patient_form_WHO_Po_ey_on_Antibiotic_Use:Urinary_Catheter	Patient_form_WHO_Po_ey_on_Antibiotic_Use:Intubation	Patient_form_WHO_Po_ey_on_Antibiotic_Use:Patient_On_Antibiotic	Patient_form_WHO_Po_ey_on_Antibiotic_Use:Patient_Number_Antibiotics	Patient_form_WHO_Po_ey_on_Antibiotic_Use:OPTIONAL_Underlying_s_diseases_variables	Patient_form_WHO_Po_ey_on_Antibiotic_Use:Malaria_Status	Patient_form_WHO_Po_ey_on_Antibiotic_Use:Tuberculosis_Status	Patient_form_WHO_Po_ey_on_Antibiotic_Use:HIV_Status	Patient_form_WHO_Po_ey_on_Antibiotic_Use:HIV_On_ART	Patient_form_WHO_Po_ey_on_Antibiotic_Use:HIV_CD4_Count	Patient_form_WHO_Po_ey_on_Antibiotic_Use:OPTIONAL_Comorbidities_variables	Patient_form_WHO_Po_ey_on_Antibiotic_Use:McCabe_Score	Patient_form_WHO_Po_ey_on_Antibiotic_Use:Malnutrition_Status	Patient_form_WHO_Po_ey_on_Antibiotic_Use:COPD_Status	Patient_form_WHO_Po_ey_on_Antibiotic_Use:OPTIONAL_Hospitalization_variables	Patient_form_WHO_Po_ey_on_Antibiotic_Use:Transfer_From_Hospital	Patient_form_WHO_Po_ey_on_Antibiotic_Use:Transfer_From_Non_Hospital	Patient_form_WHO_Po_ey_on_Antibiotic_Use:Hospitalization_90_Days	Patient_form_WHO_Po_ey_on_Antibiotic_Use:Type_Surgery_Since_Admission	Indication_form_WHO_ey_on_Antibiotic_Use:Indication_Counter_001	Indication_form_WHO_ey_on_Antibiotic_Use:Indication_Type	Indication_form_WHO_ey_on_Antibiotic_Use:Surg_Proph_Duration	Indication_form_WHO_ey_on_Antibiotic_Use:Surg_Proph_Site	Indication_form_WHO_ey_on_Antibiotic_Use:Diagnosis	Indication_form_WHO_ey_on_Antibiotic_Use:Reason_In_Notes	Indication_form_WHO_ey_on_Antibiotic_Use:Culture_Sample_Taken	Indication_form_WHO_ey_on_Antibiotic_Use:Comments	Indication_form_WHO_ey_on_Antibiotic_Use:Indication_Counter_2	Indication_form_WHO_ey_on_Antibiotic_Use:Indication_Type_2	Indication_form_WHO_ey_on_Antibiotic_Use:Surg_Proph_Duration_2	Indication_form_WHO_ey_on_Antibiotic_Use:Surg_Proph_Site_2	Indication_form_WHO_ey_on_Antibiotic_Use:Diagnosis_2	Indication_form_WHO_ey_on_Antibiotic_Use:Reason_In_Notes_2	Indication_form_WHO_ey_on_Antibiotic_Use:Culture_Sample_Taken_2	Indication_form_WHO_ey_on_Antibiotic_Use:Comments_2	Indication_form_WHO_ey_on_Antibiotic_Use:Indication_Counter_3	Indication_form_WHO_ey_on_Antibiotic_Use:Indication_Type_3	Indication_form_WHO_ey_on_Antibiotic_Use:Surg_Proph_Duration_3	Indication_form_WHO_ey_on_Antibiotic_Use:Surg_Proph_Site_3	Indication_form_WHO_ey_on_Antibiotic_Use:Diagnosis_3
Kirudu_NRH	KNRH	prvwd	pwd	6	3	3	no	unk	yes	yes	unk	yes	3		unk	no	yes	yes				unk	unk		unk	unk	no		1	mp			ISS	yes	no	Medication given based on the guidelines for prophylaxis against OIs
Kirudu_NRH	KNRH	Neurology	neuro_wd	8	5	3	no	unk	yes	yes	unk	yes	1		unk	unk	unk		unk			unk	unk		yes	no	no		1	cai			Brucellosis	yes	no	Antibiotic started without C/S results	2	cai			Salmonellosis	yes	no		3	cai			Syphilis
Kirudu_NRH	KNRH	Neurology	neuro_wd	8	4	5	no	no	yes	no	unk	yes	3		no	unk	unk		unk			unk	unk		unk	unk	unk		1	cai			Broncho-pneumonia	yes	no	Ddx made based on clinical presentation	2	cai			Acute liver failure	yes	no		3	cai			Hepatic encephalopathy
Kirudu_NRH	KNRH	gastro wd	gastro_wd	9	4	2	no	unk	yes	no	unk	yes	2		unk	unk	no		unk			unk	unk		unk	unk	unk		1	cai			Portal hypertension	yes	no		2	cai			Upper Gastrointestinal bleeding	yes	no
Kirudu_NRH	KNRH	gastro wd	gastro_wd	9	4	4	no	unk	yes	unk	unk	yes	2		unk	unk	unk		unk			unk	unk		no	unk	unk		1	cai			Chronic liver failure with esophageal varices	yes	no		1	cai
Kirudu_NRH	KNRH	hemawd	hema_wd	7	5	3	no	unk	yes	yes	unk	yes	2		unk	unk	unk		unk			unk	unk		yes	no	unk		1	cai			Sepsis	yes	no		2	cai			Severe anaemia	yes	no
Kirudu_NRH	KNRH	Burns	burns_wd	41	20	3	no	unk	yes	yes	unk	yes	1		no	unk	unk		unk			unk	unk		no	yes	unk		1	cai			Scald burns	yes	unk	No sample taken and a patient has a first degree burn
Kirudu_NRH	KNRH	Burns	burns_wd	41	20	4	no	unk	yes	unk	unk	yes	2		no	unk	no		unk			unk	unk		yes	no	unk		1	cai			Septic flame burns	yes	no
Kirudu_NRH	KNRH	Burns	burns_wd	41	20	5	unk	unk	yes	unk	unk	yes	2		unk	unk	no		unk			unk	unk		yes	no	unk		1	cai			First degree major burns	yes	no
Kirudu_NRH	KNRH	Burns	burns_wd	41	20	8	yes	unk	yes	unk	unk	yes	1		unk	unk	unk		unk			unk	unk		yes	no	unk	unk	1	cai			Degloving injury	yes	no
Kirudu_NRH	KNRH	Burns	burns_wd	41	20	9	unk	unk	yes	yes	unk	yes	2		unk	unk	unk		unk			unk	unk		unk	unk	unk		1	o			Scald burns	yes	no
Kirudu_NRH	KNRH	Burns	burns_wd	41	20	11	unk	unk	yes	unk	unk	yes	2		unk	unk	unk		unk			unk	unk		no	yes	unk		1	o			Septic wound	yes	no
Kirudu_NRH	KNRH	Burns	burns_wd	41	20	12	yes	unk	yes	yes	unk	yes	2		unk	unk	unk		unk			unk	unk		no	no	unk	unk	1	o			Infected hemangioma	yes	no
Kirudu_NRH	KNRH	Burns	burns_wd	41	20	15	yes	unk	yes	yes	unk	yes	1		unk	unk	unk		unk			unk	unk		unk	unk	unk	unk	1	o			Cancer of the breast T4bN2Mo	yes	no
Kirudu_NRH	KNRH	Burns	burns_wd	41	20	17	yes	unk	yes	unk	unk	yes	1		unk	unk	unk		unk			unk	unk		unk	unk	unk	unk	1	o			Breast cancer	yes	unk
Kirudu_NRH	KNRH	icu	icu	2	1	1	yes	unk	yes	yes	yes	yes	1		unk	unk	unk		unk			unk	unk		no	no	no	unk	1	o			Guillain Barre syndrome	no	no		2	o			Sacral wound	yes	no	Antibiotic given to prevent sepsis of sacral wound
Kirudu_NRH	KNRH	prvwd	prv_wd	6	3	2	no	unk	yes	no	unk	yes	2		no	no	yes	yes	1			unk	unk		yes	no	no		1	o			Septicaemia	yes	yes	No results yet
Kirudu_NRH	KNRH	Neurology	neuro_wd	8	5	2	no	unk	yes	unk	unk	yes	2		unk	unk	unk		unk			unk	unk		no	no	no		1	o			Wernicke's encephalopathy	no	no
Kirudu_NRH	KNRH	Neurology	neuro_wd	8	5	4	no	unk	yes	yes	no	yes	1		unk	unk	unk		unk			unk	unk		yes	no	no		1	o			Cerebral Vascular Accident	no	no	Differential diagnosis of sepsis, aspiration pneumonia
Kirudu_NRH	KNRH	endro_wd	endro_wd	6	2	2	no	no	yes	no	no	yes	2		unk	no	no		unk			unk	unk		no	unk	no		1	o			Diabetic foot	yes	yes	No results
Kirudu_NRH	KNRH	gastro wd	gastro_wd	9	4	3	no	unk	yes	no	no	yes	2		unk	unk	unk		unk			unk	unk		no	yes	no		1	o			Peptic Ulcers disease	yes	no
Kirudu_NRH	KNRH	hemawd	hema_wd	7	5	2	unk	unk	yes	unk	unk	yes	1		no	unk	unk		unk			unk	unk		no	yes	no		1	mp			Chronic lymphocytic leukaemia	yes	no
Kirudu_NRH	KNRH	hemawd	hema_wd	7	5	5	no	unk	yes	no	unk	yes	2		no	unk	unk					unk	unk		no	no	no		1	o			Ulcerative colitis	yes	no
Kirudu_NRH	KNRH	Burns	burns_wd	41	20	2	no	unk	yes	no	no	yes	1		unk	unk	unk		unk			yes	no		unk	unk	no		1	o			Deep scald burns	yes	no
Kirudu_NRH	KNRH	Burns	burns_wd	41	20	7	yes	no	yes	no	no	yes	1		unk	unk	yes	no	unk			unk	unk		unk	unk	no	unk	1	cai			Septic leg wound	yes	no
Kirudu_NRH	KNRH	Burns	burns_wd	41	20	8	yes	unk	yes	no	no	yes	2		unk	unk	unk		unk			no	unk		yes	no	no	unk	1	o			Second degree burns	no	no
Kirudu_NRH	KNRH	Burns	burns_wd	41	20	11	no	no	yes	no	no	yes	2		no	unk	unk		unk			yes	unk		yes	no	no		1	o			Scalp wound	no	no
Kirudu_NRH	KNRH	Burns	burns_wd	41	20	14	no	unk	yes	no	no	yes	1		unk	unk	unk		unk			unk	unk		no	unk	no		1	o			Chemical burns	no	no
Kirudu_NRH	KNRH	Burns	burns_wd	41	20	16	yes	unk	yes	unk	unk	yes	1		unk	unk	no		unk			unk	unk		no	yes	no	unk	1	sp	sp_3	Hand and groin	Contact burn	yes	no
Kirudu_NRH	KNRH	prvwd	prv_wd	6	3	1	no	unk	yes	yes	unk	yes	2		no	unk	yes	yes				unk	unk		yes	yes	no		1	cai			Septicemia	yes	no
Kirudu_NRH	KNRH	Neurology	neuro_wd	8	5	1	no	unk	yes	yes	unk	yes	2		unk	unk	yes	yes				unk	unk		no	no	no		1	cai			Aspiration pneumonia	yes	no	Not ordered for by doctor
Kirudu_NRH	KNRH	endro_wd	endro_wd	6	2	1	no	no	yes	unk	unk	yes	2		unk	unk	unk		unk			unk	unk		no	no	no		1	cai			Dry gangrene	yes	no
Kirudu_NRH	KNRH	gastro wd	gastro_wd	9	5	1	no	no	yes	unk	unk	yes	3		unk	yes	yes	no	unk			unk	unk		no	no	no		1	cai			Liver cirrhosis	yes	no
Kirudu_NRH	KNRH	hemawd	hema_wd	7	5	1	no	unk	yes	unk	unk	yes	2		unk	unk	unk		unk			unk	unk		yes	yes	unk		1	mp			Imp: ALL	no	no
Kirudu_NRH	KNRH	hemawd	hema_wd	7	5	4	no	no	yes	unk	unk	yes	1		unk	unk	unk		unk			unk	unk		no	no	unk		1	mp			Alcoholic liver disease and hyperplasia	no	no	Not ordered for
Kirudu_NRH	KNRH	Burns	burns_wd	41	20	1	no	unk	yes	unk	unk	yes	1		unk	unk	unk		unk			unk	unk		no	no	no		1	o			Scald burns	yes	no	Patient developed DIB, fevers
Kirudu_NRH	KNRH	Burns	burns_wd	41	20	5	no	unk	yes	yes	no	yes	1		yes	unk	unk		unk			unk	unk		no	no	unk		1	cai			3rd-4th degree burns	no	no
Kirudu_NRH	KNRH	Burns	burns_wd	41	20	10	no	unk	unk	unk	unk	yes	1		unk	unk	no		unk			unk	unk		yes	no	unk		1	o			Imp; Degloring injury, had open fibula fracture	yes	no
Kirudu_NRH	KNRH	Burns	burns_wd	41	20	13	yes	unk	yes	yes	yes	yes	2		unk	unk	unk		unk			unk	unk		yes	no	no	unk	1	o			Tissue debridement	no	no		2	o		Right posterior trunk and gluteal region	Scald burns	no	no
Kirudu_NRH	KNRH	Burns	burns_wd	41	20	20	yes	unk	yes	yes	yes	yes	1		unk	unk	unk		unk			unk	unk		yes	no	unk	unk	1	o			Bilateral ectoprom and neck contracture	no	no
Kirudu_NRH	KNRH	surgical_ward	swd	18	13	3	yes	unk	yes	yes	unk	yes	1		unk	unk	yes	yes	unk			yes	unk		yes	no	unk	unk	1	hai			Sepsis	yes	no	No C/S taken
Kirudu_NRH	KNRH	surgical_ward	swd	18	13	4	yes	unk	yes	yes	unk	yes	2		unk	unk	no		unk			unk	unk		unk	unk	unk	unk	1	o			Wound secondary to RTA	yes	unk
Kirudu_NRH	KNRH	surgical_ward	swd	18	13	6	no	unk	yes	unk	unk	yes	2		unk	unk	unk		unk			unk	unk		unk	unk	unk		1	cai			Appendicitis	yes	no		2	cai			Cystitis	yes	no
Kirudu_NRH	KNRH	surgical_ward	swd	18	13	8	no	unk	yes	unk	unk	yes	2		unk	unk	unk		unk			unk	unk		no	yes	unk		1	cai			Pelvic abscess secondary to abdominal trauma	yes	unk
Kirudu_NRH	KNRH	surgical_ward	swd	18	13	11	no	unk	yes	yes	unk	yes	2		unk	unk	unk		unk			unk	unk		yes	no	unk		1	o			Bleeding disorders as evidenced by papurae	yes	unk
Kirudu_NRH	KNRH	surgical_ward	swd	18	13	12	no	unk	yes	yes	unk	yes	2		unk	unk	unk		unk			unk	unk		unk	unk	unk		1	o			Abscess of mid back	yes	unk
Kirudu_NRH	KNRH	Infectious diseases	id_wd	24	20	3	no	unk	unk	unk	unk	yes	3		unk	unk	yes	yes	1			unk	unk		yes	no	unk		1	cai			Advanced HIV disease	yes	no
Kirudu_NRH	KNRH	Infectious diseases	id_wd	24	20	4	no	unk	yes	yes	unk	yes	2		unk	unk	yes	no	unk			unk	unk		unk	unk	unk		1	cai			CCM	yes	unk
Kirudu_NRH	KNRH	Infectious diseases	id_wd	24	20	6	no	unk	yes	unk	unk	yes	2		unk	unk	yes	yes	unk			unk	unk		unk	unk	unk		1	cai			Acute GE	yes	no		2	cai			PUD Excerbation	yes	unk
Kirudu_NRH	KNRH	Infectious diseases	id_wd	24	20	9	no	unk	yes	unk	unk	yes	2		no	unk	no		unk			unk	unk		no	unk	unk		1	cai			Acute GE	yes	unk
Kirudu_NRH	KNRH	Infectious diseases	id_wd	24	20	11	no	unk	yes	yes	unk	yes	2		unk	unk	yes	no	unk			unk	unk		unk	unk	unk		1	cai			Severe anaemia complicated by hypotension	yes	unk
Kirudu_NRH	KNRH	Infectious diseases	id_wd	24	20	13	no	unk	yes	unk	unk	yes	1		unk	unk	yes	no	unk			unk	unk		unk	unk	unk		1	cai			Acute GE	yes	unk
Kirudu_NRH	KNRH	Infectious diseases	id_wd	24	20	15	no	unk	yes	unk	unk	yes	2		unk	unk	yes	yes	1			unk	unk		unk	unk	unk		1	cai			ISS	yes	unk
Kirudu_NRH	KNRH	Infectious diseases	id_wd	24	20	16	no	unk	yes	unk	unk	yes	1		unk	unk	yes	no	unk			unk	unk		unk	unk	unk		1	cai			Meningitis	yes	unk
Kirudu_NRH	KNRH	Infectious diseases	id_wd	24	20	18	no	unk	yes	unk	unk	yes	1		unk	yes	yes	yes	unk			unk	unk		no	yes	unk		1	cai			ISS, PTB, HPV warts	yes	unk
Kirudu_NRH	KNRH	surgical_ward	swd	18	13	7	no	unk	yes	yes	unk	yes	2		no	unk	yes	yes	unk			unk	unk		no	unk	no		1	o			Abdominal wall abscess	yes	no	Culture ordered but no results
Kirudu_NRH	KNRH	surgical_ward	swd	16	13	9	no	no	yes	unk	unk	yes	2		unk	unk	unk		unk			unk	unk		no	no	no		1	o			Septic wound on the anterior aspect of the left thigh	yes	no	No culture results but test was ordered
Kirudu_NRH	KNRH	Infectious diseases	id_wd	24	20	1	no	no	yes	yes	no	yes	1		unk	no	yes	yes	unk			unk	unk		yes	no	no		1	mp			ISS with CCM	no	no
Kirudu_NRH	KNRH	Infectious diseases	id_wd	24	20	5	no	no	yes	yes	unk	yes	2		unk	yes	yes	yes	unk			yes	unk		no	no	no		1	cai			PTB, AHD	no	no
Kirudu_NRH	KNRH	Infectious diseases	id_wd	24	8	8	no	unk	yes	yes	no	yes	1		unk	no	unk		unk			no	no		no	yes	no		1	o			Organophosphate poisoning	no	no	Patient previously treated for PUD
Kirudu_NRH	KNRH	Infectious diseases	id_wd	24	20	11	no	no	yes	yes	no	yes	1		yes	unk	no		unk			no	unk		no	no	no		1	o			Malaria	yes	no	Patient with chronic diarrhoea and high grade fever awaiting widal test results
Kirudu_NRH	KNRH	Infectious diseases	id_wd	24	20	12	no	no	yes	yes	no	yes	2		unk	no	yes	yes				no	no		no	no	no		1	o			UTI, pneumonia, Oral candidiasis	yes	no	AHD patient		cai
Kirudu_NRH	KNRH	surgical_ward	swd	18	13	3	no	unk	yes	yes	no	yes	2		unk	unk	unk		unk			yes	unk		yes	no	no		1	o			Sepsis, pressure ulcers	yes	no	Patient has psychosis		mp
Kirudu_NRH	KNRH	surgical_ward	swd	18	13	5	yes	unk	yes	yes	unk	yes	2		unk	unk	unk		unk			unk	unk		yes	no	no	unk	1	sp	sp_3	Abdomen	Left inguinal hernia	no	no
Kirudu_NRH	KNRH	surgical_ward	swd	18	13	10	yes	unk	yes	yes	unk	yes	2		unk	unk	unk		unk			unk	unk		unk	unk	no	unk	1	sp	sp_1	Thigh	Post traumatic seroma	no	no
Kirudu_NRH	KNRH	surgical_ward	swd	18	13	13	no	no	yes	yes	unk	yes	3		unk	unk	no		unk			unk	unk		no	yes	no		1	cai			Cellulitis	yes	yes		2	sp		Skin		no	yes
Kirudu_NRH	KNRH	Infectious diseases	id_wd	24	20	2	no	no	no	no	no	yes	3		no	yes	yes	yes	unk			no	unk		no	yes	no		1	cai			PJP	yes	no	PTB, cryptococal antigenemia also present	2	mp			IRIS	no	no	Not indicated
Kirudu_NRH	KNRH	Infectious diseases	id_wd	24	20	7	no	no	yes	no	no	yes	3		no	no	yes	yes	unk			no	no		no	yes	no		1	cai			Typhoid	yes	no
Kirudu_NRH	KNRH	Infectious diseases	id_wd	24	20	10	no	no	yes	no	no	yes	3		no	no	no		unk			unk	unk		no	yes	no		1	cai			Complicated UTI	yes	no
Kirudu_NRH	KNRH	Infectious diseases	id_wd	24	20	14	no	no	yes	no	no	yes	1		no	unk	yes	yes	unk			no	unk		yes	no	no		1	mp			ISS	no	no
Kirudu_NRH	KNRH	Infectious diseases	id_wd	24	20	18	no	no	yes	no	no	yes	2		yes	unk	no		unk			unk	unk		no	no	no		1	cai			Malaria	yes	no		2	cai			Enteric fever	yes	no
Kirudu_NRH	KNRH	surgical_ward	swd	18	13	1	yes	unk	yes	yes	unk	yes	2		unk	unk	unk		unk			unk	unk		no	yes	no	unk	1	hai			Septic wound	yes	no
Kirudu_NRH	KNRH	Cardiology	cardio_wd	9	3	3	no	no	yes	yes	no	yes	1		unk	no	no		unk			no	no		no	no	no		1	o			Ascites with tender hepatomegally	no	no	Known HTN with HHD
Kirudu_NRH	KNRH	Pulmonology	pulmo_wd	20	11	1	no	no	yes	yes	unk	yes	1		unk	unk	no		unk			no	unk		no	no	no		1	cai			Pneumonia	yes	no
Kirudu_NRH	KNRH	Pulmonology	pulmo_wd	11	20	6	no	no	yes	yes	no	yes	1		no	no	no		unk			no	yes		no	no	no		1	cai			COPD	yes	no
Kirudu_NRH	KNRH	Pulmonology	pulmo_wd	20	11	9	no	no	yes	yes	no	yes	1		no	no	no		unk			no	no		no	no	unk		1	cai			Lung fibrosis. Cor-pulmonole	no	no
Kirudu_NRH	KNRH	Nephrology	nephro_wd	22	12	1	no	yes	yes	yes	no	yes	1		no	no	no		unk			no	no		no	yes	no		1	cai			Pressure sores	yes	no	CKD patient
Kirudu_NRH	KNRH	Nephrology	nephro_wd	22	14	5	no	no	yes	yes	no	yes	1		no	no	no		unk			no	no		no	no	no		1	mp			Known RHD, CkD with CCF	no	no
Kirudu_NRH	KNRH	Nephrology	nephro_wd	22	12	10	no	no	yes	yes	no	yes	1		no	no	no		unk			no	no		yes	no	no		1	mp			Mild anaemia, uremia	no	no
Kirudu_NRH	KNRH	Nephrology	nephro_wd	22	12	12	no	yes	yes	yes	no	yes	1		no	no	no		unk			no	no		no	no	no		1	cai			Aspiration pneumonia	yes	no
Kirudu_NRH	KNRH	Cardiology	cardio_wd	9	3	1	no	unk	yes	yes	no	yes	2		no	unk	unk		unk			unk	unk		yes	no	no		1	hai			Aspiration pneumonia	yes	no	Antibiotics indicated
Kirudu_NRH	KNRH	Pulmonology	pulmo_wd	20	11	3	no	unk	yes	no	no	yes	2		unk	unk	unk		unk			unk	unk		unk	unk	no		1	hai			Aspiration pneumonia	yes	no	Came in for asthma exacerbation
Kirudu_NRH	KNRH	Pulmonology	pulmo_wd	20	11	7	no	unk	yes	no	no	yes	1		unk	yes	no		unk			unk	unk		unk	unk	no		1	hai			PTB with superimposed pneumonia	yes	no
Kirudu_NRH	KNRH	Pulmonology	pulmo_wd	20	11	11	no	no	yes	no	no	yes	1		unk	unk	unk		unk			unk	yes		unk	unk	no		1	hai			COPD exacerbation	yes	no	Patient came in for PUD
Kirudu_NRH	KNRH	Nephrology	nephro_wd	22	12	2	unk	no	yes	yes	no	yes	2		unk	unk	unk		unk			unk	unk		unk	unk	no		1	hai			Cystitis secondary to catheterization	no	no	Primary diagnosis is AKI
Kirudu_NRH	KNRH	Nephrology	nephro_wd	22	12	7	no	yes	yes	yes	no	yes	2		unk	unk	unk		unk			unk	unk		yes	no	no		1	hai			Peuperal sepsis	yes	no	Primary diagnosis is AKI
Kirudu_NRH	KNRH	Nephrology	nephro_wd	22	12	9	no	yes	yes	no	no	yes	1		no	unk	unk		unk			unk	unk		yes	no	no		1	hai			Peuperal sepsis	yes	no	Patient on Dialysis secondary to eclampsia
Kirudu_NRH	KNRH	Cardiology	cardio_wd	9	3	2	no	unk	yes	no	unk	yes	1		unk	unk	unk		unk			unk	unk		no	yes	unk		1	o			HTN,DM,CCF	yes	no
Kirudu_NRH	KNRH	Pulmonology	pulmo_wd	20	11	2	no	unk	yes	no	unk	yes	1		no	unk	unk		unk			unk	unk		yes	no	unk		1	o			Heart failure with fibrosis	yes	unk
Kirudu_NRH	KNRH	Pulmonology	pulmo_wd	20	11	4	no	unk	yes	no	no	yes	2		unk	unk	no		unk			unk	unk		yes	no	unk		1	o			Recurrent pleural effusion	yes	no		1
Kirudu_NRH	KNRH	Pulmonology	pulmo_wd	20	11	5	no	no	yes	no	no	yes	1		unk	unk	unk		unk			unk	yes		unk	unk	unk		1	cai			COPD exacerbation	yes	unk		2	hai			Broncho-pneumonia	yes	unk
Kirudu_NRH	KNRH	Pulmonology	pulmo_wd	20	11	8	no	unk	yes	no	unk	yes	2		unk	unk	no		unk			unk	unk		unk	unk	unk		1	o			DM/HTN /UTI	yes	unk
Kirudu_NRH	KNRH	Pulmonology	pulmo_wd	20	11	10	no	no	yes	no	unk	yes	2		unk	unk	no		unk			unk	unk		unk	unk	unk		1	o			Post TB lung disease	yes	unk
Kirudu_NRH	KNRH	Nephrology	nephro_wd	22	12	3	no	no	yes	yes	yes	yes	1		unk	unk	unk		unk			unk	unk		unk	unk	unk		1	o			CKD STAGE 5	yes	unk		1
Kirudu_NRH	KNRH	Nephrology	nephro_wd	22	12	4	no	yes	yes	yes	unk	yes	1		unk	unk	no		unk			unk	unk		unk	unk	unk		1	hai			Pus discharge from the central catheter	yes	no
Kirudu_NRH	KNRH	Nephrology	nephro_wd	22	12	6	no	yes	yes	yes	unk	yes	1		unk	unk	unk		unk			unk	unk		unk	unk	unk		1	o			HTN with uremia	yes	unk
Kirudu_NRH	KNRH	Nephrology	neuro_wd	22	12	8	no	unk	yes	yes	unk	yes	3		unk	unk	unk		unk			unk	unk		unk	unk	unk		1	cai			Hydronephrosis, cystitis	yes	unk
Kirudu_NRH	KNRH	Nephrology	nephro_wd	22	12	11	no	yes	yes	yes	unk	yes	1		unk	unk	unk		unk			unk	unk		unk	unk	unk		1	hai			Broncho-pneumonia	yes	unk
[truncated: 161 more columns]

## Sheet: Sheet5
Indication_form_WHO_ey_on_Antibiotic_Use:Diagnosis	CODE
ISS	1
Brucellosis	1				Row Labels	Sum of CODE
Broncho-pneumonia	1				3rd-4th degree burns	1
Portal hypertension	1				Abdominal wall abscess	1
Chronic liver failure with esophageal varices	1				Abscess of mid back	1
Sepsis	1				Acute GE	3
Scald burns	1				Acute liver failure	1
Septic flame burns	1				Advanced HIV disease	1
First degree major burns	1				Alcoholic liver disease and hyperplasia	1
Degloving injury	1				Appendicitis	1
Scald burns	1				Ascites with tender hepatomegally	1
Septic wound	1				Aspiration pneumonia	4
Infected hemangioma	1				Bilateral ectoprom and neck contracture	1
Cancer of the breast T4bN2Mo	1				Bleeding disorders as evidenced by papurae	1
Breast cancer	1				Breast cancer	1
Guillain Barre syndrome	1				Broncho-pneumonia	3
Septicaemia	1				Brucellosis	1
Wernicke's encephalopathy	1				Cancer of the breast T4bN2Mo	1
Cerebral Vascular Accident	1				CCM	1
Diabetic foot	1				Cellulitis	1
Peptic Ulcers disease	1				Cerebral Vascular Accident	1
Chronic lymphocytic leukaemia	1				Chemical burns	1
Ulcerative colitis	1				Chronic liver failure with esophageal varices	1
Deep scald burns	1				Chronic lymphocytic leukaemia	1
Septic leg wound	1				CKD STAGE 5	1
Second degree burns	1				Complicated UTI	1
Scalp wound	1				Contact burn	1
Chemical burns	1				COPD	1
Contact burn	1				COPD exacerbation	2
Septicemia	1				Cystitis	1
Aspiration pneumonia	1				Cystitis secondary to catheterization	1
Dry gangrene	1				Deep scald burns	1
Liver cirrhosis	1				Degloving injury	1
Imp: ALL	1				Diabetic foot	1
Alcoholic liver disease and hyperplasia	1				DM/HTN /UTI	1
Scald burns	1				Dry gangrene	1
3rd-4th degree burns	1				Enteric fever	1
Imp; Degloring injury, had open fibula fracture	1				First degree major burns	1
Tissue debridement	1				Guillain Barre syndrome	1
Bilateral ectoprom and neck contracture	1				Heart failure with fibrosis	1
Sepsis	1				Hepatic encephalopathy	1
Wound secondary to RTA	1				HTN with uremia	1
Appendicitis	1				HTN,DM,CCF	1
Pelvic abscess secondary to abdominal trauma	1				Hydronephrosis, cystitis	1
Bleeding disorders as evidenced by papurae	1				Imp: ALL	1
Abscess of mid back	1				Imp; Degloring injury, had open fibula fracture	1
Advanced HIV disease	1				Infected hemangioma	1
CCM	1				IRIS	1
Acute GE	1				ISS	3
Acute GE	1				ISS with CCM	1
Severe anaemia complicated by hypotension	1				ISS, PTB, HPV warts	1
Acute GE	1				Known RHD, CkD with CCF	1
ISS	1				Left inguinal hernia	1
Meningitis	1				Liver cirrhosis	1
ISS, PTB, HPV warts	1				Lung fibrosis. Cor-pulmonole	1
Abdominal wall abscess	1				Malaria	2
Septic wound on the anterior aspect of the left thigh	1				Meningitis	1
ISS with CCM	1				Mild anaemia, uremia	1
PTB, AHD	1				Organophosphate poisoning	1
Organophosphate poisoning	1				Pelvic abscess secondary to abdominal trauma	1
Malaria	1				Peptic Ulcers disease	1
UTI, pneumonia, Oral candidiasis	1				Peuperal sepsis	2
Sepsis, pressure ulcers	1				PJP	1
Left inguinal hernia	1				Pneumonia	1
Post traumatic seroma	1				Portal hypertension	1
Cellulitis	1				Post TB lung disease	1
PJP	1				Post traumatic seroma	1
Typhoid	1				Pressure sores	1
Complicated UTI	1				PTB with superimposed pneumonia	1
ISS	1				PTB, AHD	1
Malaria	1				PUD Excerbation	1
Septic wound	1				Pus discharge from the central catheter	1
Ascites with tender hepatomegally	1				Recurrent pleural effusion	1
Pneumonia	1				Sacral wound	1
COPD	1				Salmonellosis	1
Lung fibrosis. Cor-pulmonole	1				Scald burns	4
Pressure sores	1				Scalp wound	1
Known RHD, CkD with CCF	1				Second degree burns	1
Mild anaemia, uremia	1				Sepsis	3
Aspiration pneumonia	1				Sepsis, pressure ulcers	1
Aspiration pneumonia	1				Septic flame burns	1
Aspiration pneumonia	1				Septic leg wound	1
PTB with superimposed pneumonia	1				Septic wound	2
COPD exacerbation	1				Septic wound on the anterior aspect of the left thigh	1
Cystitis secondary to catheterization	1				Septicaemia	1
Peuperal sepsis	1				Septicemia	1
Peuperal sepsis	1				Severe anaemia	1
HTN,DM,CCF	1				Severe anaemia complicated by hypotension	1
Heart failure with fibrosis	1				Syphilis	1
Recurrent pleural effusion	1				Tissue debridement	1
COPD exacerbation	1				Typhoid	1
DM/HTN /UTI	1				Ulcerative colitis	1
Post TB lung disease	1				Upper Gastrointestinal bleeding	1
CKD STAGE 5	1				UTI, pneumonia, Oral candidiasis	1
Pus discharge from the central catheter	1				Wernicke's encephalopathy	1
HTN with uremia	1				Wound secondary to RTA	1
Hydronephrosis, cystitis	1				(blank)	147
Broncho-pneumonia	1				Grand Total	259
	1
Salmonellosis	1
Acute liver failure	1
Upper Gastrointestinal bleeding	1
	1
Severe anaemia	1
	1
	1
	1
	1
	1
	1
	1
	1
	1
Sacral wound	1
	1
	1
	1
	1
	1
	1
	1
	1
	1
	1
	1
	1
	1
	1
	1
	1
	1
	1
	1
	1
	1
	1
Scald burns	1
	1
	1
	1
Cystitis	1
	1
	1
	1
	1
	1
PUD Excerbation	1
	1
	1
	1
	1
	1
	1
	1
	1
	1
	1
	1
	1
	1
	1
	1
	1
	1
IRIS	1
	1
	1
	1
Enteric fever	1
	1
	1
	1
	1
	1
	1
	1
	1
	1
	1
	1
	1
	1
	1
	1
	1
	1
	1
	1
Broncho-pneumonia	1
	1
	1
	1
Syphilis	1
Hepatic encephalopathy	1
	1
	1
Sepsis	1
	1
	1
	1
	1
	1
	1
	1
	1
	1
	1
	1
	1
	1
	1
	1
	1
	1
	1
	1
	1
	1
	1
	1
	1
	1
	1
	1
	1
	1
	1
	1
	1
	1
	1
	1
	1
	1
	1
	1
	1
	1
	1
	1
	1
	1
	1
	1
	1
	1
	1
	1
	1
	1
	1
	1
	1
	1
	1
	1
	1
	1
	1

## Sheet: Sheet6
Row Labels		Sum of CODE
Sepsis	0.103175	13	0.103175
Pneumonia	0.0793651	10	0.0793651
Burns	0.0714286	9	0.0714286
HIV Infection	0.0555556	7	0.0555556
UTI	0.04	5	0.0396825
Acute Gastro-Enteritis	0.0238095	3	0.0238095
Acute liver failure	0.0238095	3	0.0238095
Anaemia	0.0238095	3	0.0238095
COPD	0.0238095	3	0.0238095
DM	0.0238095	3	0.0238095
PTB	0.0238095	3	0.0238095
Scalp wound	0.0238095	3	0.0238095
Breast cancer	0.015873	2	0.015873
CCF	0.015873	2	0.015873
CCM	0.015873	2	0.015873
CKD	0.015873	2	0.015873
Imp; Degloring injury, had open fibula fracture	0.015873	2	0.015873
Malaria	0.015873	2	0.015873
Abdominal wall abscess	0.00793651	1	0.00793651
Abscess of mid back	0.00793651	1	0.00793651
Appendicitis	0.00793651	1	0.00793651
Ascites with tender hepatomegally	0.00793651	1	0.00793651
Bilateral ectoprom and neck contracture	0.00793651	1	0.00793651
Bleeding disorders as evidenced by papurae	0.00793651	1	0.00793651
Brucellosis	0.00793651	1	0.00793651
Candida	0.00793651	1	0.00793651
Cellulitis	0.00793651	1	0.00793651
Cerebral Vascular Accident	0.00793651	1	0.00793651
Chronic lymphocytic leukaemia	0.00793651	1	0.00793651
Complicated UTI	0.00793651	1	0.00793651
Deep scald burns	0.00793651	1	0.00793651
Degloving injury	0.00793651	1	0.00793651
Dry gangrene	0.00793651	1	0.00793651
Enteric fever	0.00793651	1	0.00793651
Guillain Barre syndrome	0.00793651	1	0.00793651
Heart failure with fibrosis	0.00793651	1	0.00793651
Hepatic encephalopathy	0.00793651	1	0.00793651
HPV Warts	0.00793651	1	0.00793651
Hydronephrosis	0.00793651	1	0.00793651
Infected hemangioma	0.00793651	1	0.00793651
IRIS	0.00793651	1	0.00793651
Left inguinal hernia	0.00793651	1	0.00793651
Liver cirrhosis	0.00793651	1	0.00793651
Lung fibrosis. Cor-pulmonole	0.00793651	1	0.00793651
Meningitis	0.00793651	1	0.00793651
Organophosphate poisoning	0.00793651	1	0.00793651
Pelvic abscess secondary to abdominal trauma	0.00793651	1	0.00793651
Peptic Ulcers disease	0.00793651	1	0.00793651
PJP	0.00793651	1	0.00793651
Post TB lung disease	0.00793651	1	0.00793651
Post traumatic seroma	0.00793651	1	0.00793651
Pressure sores	0.00793651	1	0.00793651
PUD Excerbation	0.00793651	1	0.00793651
Pus discharge from the central catheter	0.00793651	1	0.00793651
Recurrent pleural effusion	0.00793651	1	0.00793651
Salmonellosis	0.00793651	1	0.00793651
Syphilis	0.00793651	1	0.00793651
Tissue debridement	0.00793651	1	0.00793651
Typhoid	0.00793651	1	0.00793651
Ulcerative colitis	0.00793651	1	0.00793651
Upper Gastrointestinal bleeding	0.00793651	1	0.00793651
Uremia	0.00793651	1	0.00793651
Wernicke's encephalopathy	0.00793651	1	0.00793651

## Sheet: Sheet2
Row Labels	Sum of CODE
AMOXICILLIN 250MG CAPSULE	1
AMOXICILLIN CLAVULANATE 1.2G INJECTION	1
AMOXICILLIN CLAVULANATE 625MG TABLET	1
AMOXICILLINE+FLUCLOXACILLINE CAPSULES 250MG/250MG	1
AMPICILLIN/CLOXACILLIN 250MG/250MG CAPSULES	1
AMPICILLINE/CLOXACILINE 250MG/250MG INJ	1
AZITHROMYCIN 250 MG TABLET	1
AZITHROMYCIN TABS 500MG	2
CEFIXIME 400MG CAPSULE	1
CEFOTAXIME SODIUM POWDER FOR INJECTION 1GM VIAL	2
CEFTRIAXONE SODIUM 1G POWDER FOR INJ.VIAL	58
CEFTRIAXONE SULBACTAM-1000MG/500MG	1
CIPROFLOXACIN 500MG TABLET	2
CIPROFLOXACIN IV 200MG/100ML VIAL	2
COTRIMOXAZOLE 960 MG TABS	10
DOXYCYCLINE 100MG CAPS	1
FLUCLOXACILLIN/AMOXYCILLIN 500MG/500MG INJECTION	6
GENTAMYCIN 80MG/2ML INJ IV/IM	2
LEVOFLOXACIN 500MG/100ML INJECTION	14
LEVOFLOXACIN 500MG TAB	1
METRONIDAZOLE 200MG TABLET	1
METRONIDAZOLE 500MG/100ML INFUSION 100 ML	38
NITROFURANTOIN 100MG TABLET	1
PENICILLIN, BENZATHINE BENZYL 2.4MU/1.44G VIAL	1
PENICILLIN. BENZYL 1MU/600MG INJ (PFR) IM	1
PIPERACILLIN -TAZOBACTAM 4.5G INJ	4
VANCOMYCIN INJ. 500MG	1
(blank)	163
Grand Total	319

## Sheet: Sheet3
Row Labels		Sum of CODE
CEFTRIAXONE	0.371795	58	0.371795
METRONIDAZOLE	0.25	39	0.25
LEVOFLOXACIN	0.0961538	15	0.0961538
COTRIMOXAZOLE	0.0641026	10	0.0641026
FLUCLOXACILLIN/AMOXYCILLIN	0.0384615	6	0.0384615
CIPROFLOXACIN	0.025641	4	0.025641
PIPERACILLIN -TAZOBACTAM	0.025641	4	0.025641
AZITHROMYCIN	0.0192308	3	0.0192308
AMOXICILLIN CLAVULANATE	0.0128205	2	0.0128205
AMPICILLIN/CLOXACILLIN	0.0128205	2	0.0128205
CEFOTAXIME	0.0128205	2	0.0128205
GENTAMYCIN	0.0128205	2	0.0128205
BENZATHINE PENICILIN	0.0128205	2	0.0128205
AMOXICILLIN 250MG CAPSULE	0.00641026	1	0.00641026
AMOXICILLINE+FLUCLOXACILLINE	0.00641026	1	0.00641026
CEFIXIME	0.00641026	1	0.00641026
CEFTRIAXONE SULBACTAM	0.00641026	1	0.00641026
DOXYCYCLINE	0.00641026	1	0.00641026
NITROFURANTOIN	0.00641026	1	0.00641026
VANCOMYCIN	0.00641026	1	0.00641026
		156

## Sheet: Sheet1
Antibiotic	CODE
COTRIMOXAZOLE 960 MG TABS	1
CEFTRIAXONE SODIUM 1G POWDER FOR INJ.VIAL	1						ddd	dd
CEFTRIAXONE SODIUM 1G POWDER FOR INJ.VIAL	1						Community Acquired Infections	0.397959		39	0.397959
AMOXICILLIN 250MG CAPSULE	1						Others	0.377551		11	0.112245
CEFTRIAXONE SODIUM 1G POWDER FOR INJ.VIAL	1						Hospital Acquired Infections	0.112245		8	0.0816327
METRONIDAZOLE 500MG/100ML INFUSION 100 ML	1						Medical Prophylaxis	0.0816327		37	0.377551
CEFTRIAXONE SODIUM 1G POWDER FOR INJ.VIAL	1						Surgical Prophylaxis	0.0306122		3	0.0306122
FLUCLOXACILLIN/AMOXYCILLIN 500MG/500MG INJECTION	1
CEFTRIAXONE SODIUM 1G POWDER FOR INJ.VIAL	1									98
FLUCLOXACILLIN/AMOXYCILLIN 500MG/500MG INJECTION	1
FLUCLOXACILLIN/AMOXYCILLIN 500MG/500MG INJECTION	1
FLUCLOXACILLIN/AMOXYCILLIN 500MG/500MG INJECTION	1
PENICILLIN. BENZYL 1MU/600MG INJ (PFR) IM	1
CEFTRIAXONE SODIUM 1G POWDER FOR INJ.VIAL	1
CEFTRIAXONE SODIUM 1G POWDER FOR INJ.VIAL	1
CEFOTAXIME SODIUM POWDER FOR INJECTION 1GM VIAL	1
CEFTRIAXONE SODIUM 1G POWDER FOR INJ.VIAL	1
CEFTRIAXONE SODIUM 1G POWDER FOR INJ.VIAL	1
LEVOFLOXACIN 500MG/100ML INJECTION	1
LEVOFLOXACIN 500MG/100ML INJECTION	1
METRONIDAZOLE 500MG/100ML INFUSION 100 ML	1
CEFTRIAXONE SODIUM 1G POWDER FOR INJ.VIAL	1
CEFTRIAXONE SODIUM 1G POWDER FOR INJ.VIAL	1
PIPERACILLIN -TAZOBACTAM 4.5G INJ	1
LEVOFLOXACIN 500MG/100ML INJECTION	1
CEFTRIAXONE SODIUM 1G POWDER FOR INJ.VIAL	1
FLUCLOXACILLIN/AMOXYCILLIN 500MG/500MG INJECTION	1
CEFTRIAXONE SODIUM 1G POWDER FOR INJ.VIAL	1
CEFTRIAXONE SODIUM 1G POWDER FOR INJ.VIAL	1
METRONIDAZOLE 500MG/100ML INFUSION 100 ML	1
LEVOFLOXACIN 500MG/100ML INJECTION	1
CEFTRIAXONE SODIUM 1G POWDER FOR INJ.VIAL	1
CEFTRIAXONE SODIUM 1G POWDER FOR INJ.VIAL	1
LEVOFLOXACIN 500MG/100ML INJECTION	1
LEVOFLOXACIN 500MG/100ML INJECTION	1
CEFTRIAXONE SODIUM 1G POWDER FOR INJ.VIAL	1
CEFTRIAXONE SODIUM 1G POWDER FOR INJ.VIAL	1
FLUCLOXACILLIN/AMOXYCILLIN 500MG/500MG INJECTION	1
CEFTRIAXONE SODIUM 1G POWDER FOR INJ.VIAL	1
CEFTRIAXONE SODIUM 1G POWDER FOR INJ.VIAL	1
PIPERACILLIN -TAZOBACTAM 4.5G INJ	1
METRONIDAZOLE 500MG/100ML INFUSION 100 ML	1
METRONIDAZOLE 500MG/100ML INFUSION 100 ML	1
METRONIDAZOLE 500MG/100ML INFUSION 100 ML	1
METRONIDAZOLE 500MG/100ML INFUSION 100 ML	1
METRONIDAZOLE 500MG/100ML INFUSION 100 ML	1
COTRIMOXAZOLE 960 MG TABS	1
CEFTRIAXONE SODIUM 1G POWDER FOR INJ.VIAL	1
CIPROFLOXACIN IV 200MG/100ML VIAL	1
METRONIDAZOLE 200MG TABLET	1
COTRIMOXAZOLE 960 MG TABS	1
CEFTRIAXONE SODIUM 1G POWDER FOR INJ.VIAL	1
CEFTRIAXONE SODIUM 1G POWDER FOR INJ.VIAL	1
CEFTRIAXONE SODIUM 1G POWDER FOR INJ.VIAL	1
COTRIMOXAZOLE 960 MG TABS	1
CEFTRIAXONE SODIUM 1G POWDER FOR INJ.VIAL	1
AMPICILLINE/CLOXACILINE 250MG/250MG INJ	1
COTRIMOXAZOLE 960 MG TABS	1
CEFTRIAXONE SODIUM 1G POWDER FOR INJ.VIAL	1
CEFTRIAXONE SODIUM 1G POWDER FOR INJ.VIAL	1
CIPROFLOXACIN 500MG TABLET	1
CEFTRIAXONE SULBACTAM-1000MG/500MG	1
CEFTRIAXONE SODIUM 1G POWDER FOR INJ.VIAL	1
METRONIDAZOLE 500MG/100ML INFUSION 100 ML	1
CEFTRIAXONE SODIUM 1G POWDER FOR INJ.VIAL	1
AMPICILLIN/CLOXACILLIN 250MG/250MG CAPSULES	1
COTRIMOXAZOLE 960 MG TABS	1
LEVOFLOXACIN 500MG/100ML INJECTION	1
CEFTRIAXONE SODIUM 1G POWDER FOR INJ.VIAL	1
COTRIMOXAZOLE 960 MG TABS	1
CEFTRIAXONE SODIUM 1G POWDER FOR INJ.VIAL	1
METRONIDAZOLE 500MG/100ML INFUSION 100 ML	1
CEFTRIAXONE SODIUM 1G POWDER FOR INJ.VIAL	1
CEFTRIAXONE SODIUM 1G POWDER FOR INJ.VIAL	1
CEFTRIAXONE SODIUM 1G POWDER FOR INJ.VIAL	1
AMOXICILLINE+FLUCLOXACILLINE CAPSULES 250MG/250MG	1
AMOXICILLIN CLAVULANATE 625MG TABLET	1
PENICILLIN, BENZATHINE BENZYL 2.4MU/1.44G VIAL	1
CEFTRIAXONE SODIUM 1G POWDER FOR INJ.VIAL	1
PIPERACILLIN -TAZOBACTAM 4.5G INJ	1
CEFTRIAXONE SODIUM 1G POWDER FOR INJ.VIAL	1
METRONIDAZOLE 500MG/100ML INFUSION 100 ML	1
LEVOFLOXACIN 500MG/100ML INJECTION	1
LEVOFLOXACIN 500MG TAB	1
LEVOFLOXACIN 500MG/100ML INJECTION	1
CEFTRIAXONE SODIUM 1G POWDER FOR INJ.VIAL	1
LEVOFLOXACIN 500MG/100ML INJECTION	1
CEFTRIAXONE SODIUM 1G POWDER FOR INJ.VIAL	1
CEFTRIAXONE SODIUM 1G POWDER FOR INJ.VIAL	1
CEFTRIAXONE SODIUM 1G POWDER FOR INJ.VIAL	1
CEFTRIAXONE SODIUM 1G POWDER FOR INJ.VIAL	1
CEFTRIAXONE SODIUM 1G POWDER FOR INJ.VIAL	1
CEFTRIAXONE SODIUM 1G POWDER FOR INJ.VIAL	1
VANCOMYCIN INJ. 500MG	1
CEFTRIAXONE SODIUM 1G POWDER FOR INJ.VIAL	1
CEFTRIAXONE SODIUM 1G POWDER FOR INJ.VIAL	1
DOXYCYCLINE 100MG CAPS	1
LEVOFLOXACIN 500MG/100ML INJECTION	1
	1
METRONIDAZOLE 500MG/100ML INFUSION 100 ML	1
CEFTRIAXONE SODIUM 1G POWDER FOR INJ.VIAL	1
CEFIXIME 400MG CAPSULE	1
CEFTRIAXONE SODIUM 1G POWDER FOR INJ.VIAL	1
	1
	1
METRONIDAZOLE 500MG/100ML INFUSION 100 ML	1
	1
	1
	1
GENTAMYCIN 80MG/2ML INJ IV/IM	1
	1
	1
AZITHROMYCIN 250 MG TABLET	1
METRONIDAZOLE 500MG/100ML INFUSION 100 ML	1
	1
METRONIDAZOLE 500MG/100ML INFUSION 100 ML	1
METRONIDAZOLE 500MG/100ML INFUSION 100 ML	1
CIPROFLOXACIN IV 200MG/100ML VIAL	1
	1
METRONIDAZOLE 500MG/100ML INFUSION 100 ML	1
	1
	1
METRONIDAZOLE 500MG/100ML INFUSION 100 ML	1
	1
	1
	1
PIPERACILLIN -TAZOBACTAM 4.5G INJ	1
METRONIDAZOLE 500MG/100ML INFUSION 100 ML	1
METRONIDAZOLE 500MG/100ML INFUSION 100 ML	1
METRONIDAZOLE 500MG/100ML INFUSION 100 ML	1
	1
CEFTRIAXONE SODIUM 1G POWDER FOR INJ.VIAL	1
	1
	1
	1
METRONIDAZOLE 500MG/100ML INFUSION 100 ML	1
	1
	1
CEFTRIAXONE SODIUM 1G POWDER FOR INJ.VIAL	1
CEFTRIAXONE SODIUM 1G POWDER FOR INJ.VIAL	1
LEVOFLOXACIN 500MG/100ML INJECTION	1
LEVOFLOXACIN 500MG/100ML INJECTION	1
LEVOFLOXACIN 500MG/100ML INJECTION	1
CEFOTAXIME SODIUM POWDER FOR INJECTION 1GM VIAL	1
COTRIMOXAZOLE 960 MG TABS	1
METRONIDAZOLE 500MG/100ML INFUSION 100 ML	1
CIPROFLOXACIN 500MG TABLET	1
CEFTRIAXONE SODIUM 1G POWDER FOR INJ.VIAL	1
	1
COTRIMOXAZOLE 960 MG TABS	1
	1
	1
METRONIDAZOLE 500MG/100ML INFUSION 100 ML	1
METRONIDAZOLE 500MG/100ML INFUSION 100 ML	1
	1
METRONIDAZOLE 500MG/100ML INFUSION 100 ML	1
	1
	1
AMOXICILLIN CLAVULANATE 1.2G INJECTION	1
METRONIDAZOLE 500MG/100ML INFUSION 100 ML	1
CEFTRIAXONE SODIUM 1G POWDER FOR INJ.VIAL	1
METRONIDAZOLE 500MG/100ML INFUSION 100 ML	1
CEFTRIAXONE SODIUM 1G POWDER FOR INJ.VIAL	1
CEFTRIAXONE SODIUM 1G POWDER FOR INJ.VIAL	1
METRONIDAZOLE 500MG/100ML INFUSION 100 ML	1
METRONIDAZOLE 500MG/100ML INFUSION 100 ML	1
CEFTRIAXONE SODIUM 1G POWDER FOR INJ.VIAL	1
METRONIDAZOLE 500MG/100ML INFUSION 100 ML	1
CEFTRIAXONE SODIUM 1G POWDER FOR INJ.VIAL	1
	1
	1
	1
	1
	1
	1
	1
	1
METRONIDAZOLE 500MG/100ML INFUSION 100 ML	1
AZITHROMYCIN TABS 500MG	1
	1
	1
METRONIDAZOLE 500MG/100ML INFUSION 100 ML	1
METRONIDAZOLE 500MG/100ML INFUSION 100 ML	1
	1
	1
	1
METRONIDAZOLE 500MG/100ML INFUSION 100 ML	1
	1
AZITHROMYCIN TABS 500MG	1
METRONIDAZOLE 500MG/100ML INFUSION 100 ML	1
	1
	1
	1
CEFTRIAXONE SODIUM 1G POWDER FOR INJ.VIAL	1
	1
	1
	1
	1
	1
	1
	1
	1
	1
	1
	1
	1
	1
	1
	1
	1
	1
	1
	1
	1
	1
	1
	1
	1
	1
	1
	1
	1
	1
	1
COTRIMOXAZOLE 960 MG TABS	1
CEFTRIAXONE SODIUM 1G POWDER FOR INJ.VIAL	1
	1
	1
	1
	1
	1
	1
	1
	1
	1
	1
	1
	1
	1
	1
	1
METRONIDAZOLE 500MG/100ML INFUSION 100 ML	1
	1
	1
	1
	1
	1
	1
	1
	1
	1
	1
	1
	1
	1
	1
	1
	1
	1
	1
	1
GENTAMYCIN 80MG/2ML INJ IV/IM	1
	1
NITROFURANTOIN 100MG TABLET	1
	1
	1
	1
	1
	1
	1
	1
	1
	1
	1
	1
	1
	1
	1
	1
	1
	1
	1
	1
	1
	1
	1
	1
	1
	1
	1
	1
METRONIDAZOLE 500MG/100ML INFUSION 100 ML	1
	1
	1
	1
	1
	1
	1
	1
	1
	1
	1
	1
	1
	1
	1
	1
	1
	1
	1
	1
	1
	1
	1
	1
	1
	1
	1
	1

## Sheet: Master
Product	Mg	Systemic VS Topical	Antibiotic Class	ATC code	WHO AWaRe 2019	WHO DDDs
AMIKACIN 500MG/2ML INJECTION	500	Systemic	Aminoglycoside	J01GB06	Access	1
AMOXICILLIN 250MG CAPSULE	250	Systemic	Penicillin	J01CA04	Access	1
AMOXICILLIN CLAVULANATE 1.2G INJECTION	1200	Systemic	Penicillin	J01CR02	Access	3
AMOXICILLIN CLAVULANATE 156MG/5ML SYRUP	2184	Systemic	Penicillin	J01CR02	Access	1
AMOXICILLIN CLAVULANATE 625MG TABLET	625	Systemic	Penicillin	J01CR02	Access	1
AMOXICILLIN DISPERSABLE TABLETS 125MG	125	Systemic	Penicillin	J01CA04	Access	1
AMOXICILLIN DISPERSABLE TABLETS 250MG	250	systemic	Penicillin	J01CA04	Access	1
AMOXICILLIN DISPERSABLE TABLETS 250MG [2*10]	250	systemic	Penicillin	J01CA04	Access	1
AMOXICILLIN/CLAVULANIC ACID SYRUP 228/5ML	3192	Systemic	Penicillin	J01CR02	Access	1
AMOXICILLIN/CLAVULANIC ACID TAB 375MG	375	systemic	Penicillin	J01CR02	Access	1
AMOXICILLINE+FLUCLOXACILLINE CAPSULES 250MG/250MG	500	systemic	Penicillin		Unclassified
AMPICILLIN 500MG INJ (PFR) IV/IM/INF	500	Systemic	Penicillin	J01CA01	Access	2
AMPICILLIN 250MG CAPSULE	250		Penicillin	J01CA01	Access	2
AMPICILLIN/CLOXACILLIN 250MG/250MG CAPSULES	500	Systemic	Penicillin	J01CR50	Access	4
AMPICILLINE/CLOXACILINE 250MG/250MG INJ	500	Systemic	Penicillin	J01CR50	Access	2
AZITHROMYCIN 250 MG TABLET	250	Systemic	Macrolide	J01FA10	Watch	0.3
AZITHROMYCIN TABS 500MG	500	Systemic	Macrolide	J01FA10	Watch	0.3
CEFIXIME 200 TABLET	200	Systemic	3rd Generation Cephalosporin	J01DD08	Watch	0.4
CEFIXIME 400MG CAPSULE	400	Systemic	3rd Generation Cephalosporin	J01DD08	Watch	0.4
CEFIXIME 50MG/30ML DRY SYRUP	50	Systemic	3rd Generation Cephalosporin	J01DD08	Watch	0.4
CEFOTAXIME SODIUM POWDER FOR INJECTION 1GM VIAL	1000	Systemic	3rd Generation Cephalosporin	J01DD01	Watch	4
CEFOTAXIME SODIUM POWDER FOR INJECTION 500GM VIAL	500	Systemic	3rd Generation Cephalosporin	J01DD01	Watch	4
CEFPODOXIME PROXETIL 200MG TABLET	200	Systemic	3rd Generation Cephalosporin	J01DD13	Watch	0.4
CEFTRIAXONE SODIUM 1G POWDER FOR INJ.VIAL	1000	Systemic	3rd Generation Cephalosporin	J01DD04	Watch	2
CEFUROXIME INJ. 1.5GM	1500	Systemic	2nd Generation Cephalosporin	J01DC02	Watch	3
CEFUROXIME INJ. 750MG	750	Systemic	2nd Generation Cephalosporin	J01DC02	Watch	3
CEFUROXIME SYRUP 125MG/5ML	2500	Systemic	2nd Generation Cephalosporin	J01DC02	Watch	0.5
CEFUROXIME TABLETS 500MG	500	Systemic	2nd Generation Cephalosporin	J01DC02	Watch	0.5
CHLORAMPHENICOL 250 MG CAPSULE	250	Systemic	Amphenicols	J01BA01	Access	3
CHLORAMPHENICOL SODIUM SUCCINATE 1G INJ	1000	Systemic	Amphenicols	J01BA01	Access	3
CIPROFLOXACIN 500MG TABLET	500	Systemic	Fluroquinolone	J01MA02	Watch	1
CIPROFLOXACIN IV 200MG/100ML VIAL	200	Systemic	Fluroquinolone	J01MA02	Watch	0.5
CLARITHROMYCIN SR 500MG	500	Systemic	Macrolide	J01FA09	Watch	0.5
CLOXACILLIN 250MG CAPSULES	250	Systemic	Penicillin	J01CF02	Access	2
CLOXACILLIN 500MG INJ (PFR) IV/IM	500	Systemic	Penicillin	J01CF02	Access	2
COTRIMOXAZOLE 120MG TABLET	120	Systemic	Sulphonamide	J01EE01	Access	4
COTRIMOXAZOLE 480MG TABLET	480	Systemic	Sulphonamide	J01EE01	Access	4
COTRIMOXAZOLE 960 MG TABS	960	Systemic	Sulphonamide	J01EE01	Access	4
COTRIMOXAZOLE INJECTION, 80MG/400MG	480	Systemic	Sulphonamide	J01EE01	Access	20
DOXYCYCLINE 100MG CAPS	100	Systemic	Tetracycline	J01AA02	Access	0.1
ERYTHROMYCIN 125MG/5ML 100ML BOTTLE	2500	Systemic	Macrolide	J01FA01	Watch	1
ERYTHROMYCIN STEARATE 250MG TABLET	250	Systemic	Macrolide	J01FA01	Watch	1
FLUCLOXACILLIN/AMOXYCILLIN 500MG/500MG INJECTION	1000	Systemic	Penicillin	J01CR50	Unclassified
GENTAMYCIN 80MG/2ML INJ IV/IM	80	Systemic	Aminoglycoside	J01GB03	Access	0.24
IMIPENEM 500MG + CILASTATIN 500MG INJ	500	Systemic	Carbapenems	J01DH51	Reserve	2
KANAMYCIN 1G AMPOULES	1000	Systemic	Aminoglycoside	J01GB04	Watch	1
KANAMYCIN 1G VIALS	1000	Systemic	Aminoglycoside	J01GB04	Watch	1
LEVOFLOXACIN 500MG TAB	500	Systemic	Fluroquinolone	J01MA12	Watch	0.5
LEVOFLOXACIN 250MG TABLETS	250	Systemic	Fluroquinolone	J01MA12	Watch	0.5
LEVOFLOXACIN 500MG/100ML INJECTION	500	Systemic	Fluroquinolone	J01MA12	Watch	0.5
LEVOFLOXACIN 750MG/150ML INJECTION	750	Systemic	Fluroquinolone	J01MA12	Watch	0.5
LINEZOLID 600MG	600	Systemic	Oxazolidinone	J01XX08	Reserve	1.2
LINEZOLID 600MG TABLET	600	Systemic	Oxazolidinone	J01XX08	Reserve	1.2
MEROPENEM INJ 500MG VIAL	500	Systemic	Carbapenems	J01DH02	Watch	2
METRONIDAZOLE 200MG TABLET	200	Systemic	Imidazole	J01XD01	Access	1.5
METRONIDAZOLE 500MG/100ML INFUSION 100 ML	500	Systemic	Imidazole	J01XD01	Access	1.5
METRONIDAZOLE SUPPOSITORIES 500MG	500	Systemic	Imidazole	J01XD01	Access	1.5
METRONIDAZOLE SUSPENSION 125MG/5ML 100ML BOTTLE	2500	Systemic	Imidazole	J01XD01	Access	1.5
METRONIDAZOLE SUSPENSION 200MG/5ML 100ML BOTTLE	4000	Systemic	Imidazole	J01XD01	Access	1.5
MOXIFLOXACIN 400MG TABLETS	400	Systemic	Fluroquinolone	J01MA14	Watch	0.4
NALIDIXIC ACID 500MG TAB	500	Systemic	Quinolone	J01MB02	Access	4
NITROFURANTOIN 100MG TABLET	100	Systemic	Quinolone	J01XE01	Access	0.2
OFLOXACIN 2MG/ML INJ, 200ML	400	Systemic	Fluroquinolone	J01MA01	Watch	0.4
ORNIDAZOLE 500MG INJ, 100ML	500	Systemic	Imidazole	J01XD03	Access	1
PENICILLIN, BENZATHINE BENZYL 2.4MU/1.44G VIAL	1440	Systemic	Penicillin	J01CE08	Access	3.6
PENICILLIN, PROCAINE 3MU+ BENZYL 1MU INF		Systemic	Penicillin	J01CE09	Access	0.6
PENICILLIN. BENZYL 1MU/600MG INJ (PFR) IM	600	Systemic	Penicillin	J01CE01	Access	3.6
PIPERACILLIN -TAZOBACTAM 4.5G INJ	4500	Systemic	Penicillin	J01CR05	Access	14
STREPTOMYCIN 1G INJECTION	1000	Systemic	Aminoglycoside	J01GA01	Watch	1
VANCOMYCIN INJ. 500MG	500	Systemic	Glycopeptide	J01XA01	Watch	2
DAPSONE 100MG TABLET	100	Systemic	Sulfone	J04BA02	Watch	50
CEFTRIAXONE SULBACTAM-1000MG/500MG	1500	Systemic	3rd Generation Cephalosporin	J01DD63	Unclassified	2
CEFAZOLIN 1G INJECTION	1000	Systemic	1st Generation Cephalosporin	J01DB04	Access	3
POLYMIXIN B INJECTION		Systemic	Polymixin	J01XB02	Reserve	3

## Sheet: Aware
Patient_form_WHO_Po_ey_on_Antibiotic_Use:Ward_ID	Antibiotic_form_1_pital_Antibiotic_Use:Antibiotic_INN_Name	Aware1	Antibiotic_form_1_pital_Antibiotic_Use:Antibiotic_INN_Name_2	Aware2	Antibiotic_form_1_pital_Antibiotic_Use:Antibiotic_INN_Name_3	Aware 3
prvwd	COTRIMOXAZOLE 960 MG TABS	Access									Count of Aware 3	Column Labels							Access	Reserve	Unclassified	Watch
Neurology	CEFTRIAXONE SODIUM 1G POWDER FOR INJ.VIAL	Watch									Row Labels	Access	Watch	(blank)	Grand Total				6		6	12
Neurology	CEFTRIAXONE SODIUM 1G POWDER FOR INJ.VIAL	Watch	METRONIDAZOLE 500MG/100ML INFUSION 100 ML	Access							Burns								1			3
gastro wd	AMOXICILLIN 250MG CAPSULE	Access	CEFTRIAXONE SODIUM 1G POWDER FOR INJ.VIAL	Watch							Cardiology								2			2
gastro wd	CEFTRIAXONE SODIUM 1G POWDER FOR INJ.VIAL	Watch	CEFIXIME 400MG CAPSULE	Watch							endro_wd								3			5
hemawd	METRONIDAZOLE 500MG/100ML INFUSION 100 ML	Access	CEFTRIAXONE SODIUM 1G POWDER FOR INJ.VIAL	Watch							gastro wd								2			6
Burns	CEFTRIAXONE SODIUM 1G POWDER FOR INJ.VIAL	Watch									hemawd								0			2
Burns	FLUCLOXACILLIN/AMOXYCILLIN 500MG/500MG INJECTION	Unclassified									icu								16			19
Burns	CEFTRIAXONE SODIUM 1G POWDER FOR INJ.VIAL	Watch	METRONIDAZOLE 500MG/100ML INFUSION 100 ML	Access							Infectious diseases	1	2		3				6	1		9
Burns	FLUCLOXACILLIN/AMOXYCILLIN 500MG/500MG INJECTION	Unclassified									Nephrology		1		1				4			5
Burns	FLUCLOXACILLIN/AMOXYCILLIN 500MG/500MG INJECTION	Unclassified									Neurology	1			1				5			1
Burns	FLUCLOXACILLIN/AMOXYCILLIN 500MG/500MG INJECTION	Unclassified									prvwd	1			1				3		1	11
Burns	PENICILLIN. BENZYL 1MU/600MG INJ (PFR) IM	Access	GENTAMYCIN 80MG/2ML INJ IV/IM	Access							Pulmonology								14			11
Burns	CEFTRIAXONE SODIUM 1G POWDER FOR INJ.VIAL	Watch									surgical_ward
Burns	CEFTRIAXONE SODIUM 1G POWDER FOR INJ.VIAL	Watch									(blank)
icu	CEFOTAXIME SODIUM POWDER FOR INJECTION 1GM VIAL	Watch	AZITHROMYCIN 250 MG TABLET	Watch							Grand Total	3	3		6
prvwd	CEFTRIAXONE SODIUM 1G POWDER FOR INJ.VIAL	Watch	METRONIDAZOLE 500MG/100ML INFUSION 100 ML	Access
Neurology	CEFTRIAXONE SODIUM 1G POWDER FOR INJ.VIAL	Watch
Neurology	LEVOFLOXACIN 500MG/100ML INJECTION	Watch	METRONIDAZOLE 500MG/100ML INFUSION 100 ML	Access
endro_wd	LEVOFLOXACIN 500MG/100ML INJECTION	Watch	METRONIDAZOLE 500MG/100ML INFUSION 100 ML	Access
gastro wd	METRONIDAZOLE 500MG/100ML INFUSION 100 ML	Access	CIPROFLOXACIN IV 200MG/100ML VIAL	Watch
hemawd	CEFTRIAXONE SODIUM 1G POWDER FOR INJ.VIAL	Watch
hemawd	CEFTRIAXONE SODIUM 1G POWDER FOR INJ.VIAL	Watch	METRONIDAZOLE 500MG/100ML INFUSION 100 ML	Access
Burns	PIPERACILLIN -TAZOBACTAM 4.5G INJ	Access
Burns	LEVOFLOXACIN 500MG/100ML INJECTION	Watch
Burns	CEFTRIAXONE SODIUM 1G POWDER FOR INJ.VIAL	Watch	METRONIDAZOLE 500MG/100ML INFUSION 100 ML	Access
Burns	FLUCLOXACILLIN/AMOXYCILLIN 500MG/500MG INJECTION	Unclassified
Burns	CEFTRIAXONE SODIUM 1G POWDER FOR INJ.VIAL	Watch
Burns	CEFTRIAXONE SODIUM 1G POWDER FOR INJ.VIAL	Watch
prvwd	METRONIDAZOLE 500MG/100ML INFUSION 100 ML	Access	PIPERACILLIN -TAZOBACTAM 4.5G INJ	Access	COTRIMOXAZOLE 960 MG TABS	Access
Neurology	LEVOFLOXACIN 500MG/100ML INJECTION	Watch	METRONIDAZOLE 500MG/100ML INFUSION 100 ML	Access	CEFTRIAXONE SODIUM 1G POWDER FOR INJ.VIAL	Watch
endro_wd	CEFTRIAXONE SODIUM 1G POWDER FOR INJ.VIAL	Watch	METRONIDAZOLE 500MG/100ML INFUSION 100 ML	Access
gastro wd	CEFTRIAXONE SODIUM 1G POWDER FOR INJ.VIAL	Watch	METRONIDAZOLE 500MG/100ML INFUSION 100 ML	Access
hemawd	LEVOFLOXACIN 500MG/100ML INJECTION	Watch
hemawd	LEVOFLOXACIN 500MG/100ML INJECTION	Watch	CEFTRIAXONE SODIUM 1G POWDER FOR INJ.VIAL	Watch
Burns	CEFTRIAXONE SODIUM 1G POWDER FOR INJ.VIAL	Watch
Burns	CEFTRIAXONE SODIUM 1G POWDER FOR INJ.VIAL	Watch
Burns	FLUCLOXACILLIN/AMOXYCILLIN 500MG/500MG INJECTION	Unclassified
Burns	CEFTRIAXONE SODIUM 1G POWDER FOR INJ.VIAL	Watch	METRONIDAZOLE 500MG/100ML INFUSION 100 ML	Access
Burns	CEFTRIAXONE SODIUM 1G POWDER FOR INJ.VIAL	Watch
surgical_ward	PIPERACILLIN -TAZOBACTAM 4.5G INJ	Access
surgical_ward	METRONIDAZOLE 500MG/100ML INFUSION 100 ML	Access	CEFTRIAXONE SODIUM 1G POWDER FOR INJ.VIAL	Watch
surgical_ward	METRONIDAZOLE 500MG/100ML INFUSION 100 ML	Access	CEFTRIAXONE SODIUM 1G POWDER FOR INJ.VIAL	Watch
surgical_ward	METRONIDAZOLE 500MG/100ML INFUSION 100 ML	Access	LEVOFLOXACIN 500MG/100ML INJECTION	Watch
surgical_ward	METRONIDAZOLE 500MG/100ML INFUSION 100 ML	Access	LEVOFLOXACIN 500MG/100ML INJECTION	Watch
surgical_ward	METRONIDAZOLE 500MG/100ML INFUSION 100 ML	Access	LEVOFLOXACIN 500MG/100ML INJECTION	Watch
Infectious diseases	COTRIMOXAZOLE 960 MG TABS	Access	CEFOTAXIME SODIUM POWDER FOR INJECTION 1GM VIAL	Watch	METRONIDAZOLE 500MG/100ML INFUSION 100 ML	Access
Infectious diseases	CEFTRIAXONE SODIUM 1G POWDER FOR INJ.VIAL	Watch	COTRIMOXAZOLE 960 MG TABS	Access
Infectious diseases	CIPROFLOXACIN IV 200MG/100ML VIAL	Watch	METRONIDAZOLE 500MG/100ML INFUSION 100 ML	Access
Infectious diseases	METRONIDAZOLE 200MG TABLET	Access	CIPROFLOXACIN 500MG TABLET	Watch
Infectious diseases	COTRIMOXAZOLE 960 MG TABS	Access	CEFTRIAXONE SODIUM 1G POWDER FOR INJ.VIAL	Watch
Infectious diseases	CEFTRIAXONE SODIUM 1G POWDER FOR INJ.VIAL	Watch
Infectious diseases	CEFTRIAXONE SODIUM 1G POWDER FOR INJ.VIAL	Watch	COTRIMOXAZOLE 960 MG TABS	Access
Infectious diseases	CEFTRIAXONE SODIUM 1G POWDER FOR INJ.VIAL	Watch
Infectious diseases	COTRIMOXAZOLE 960 MG TABS	Access
surgical_ward	CEFTRIAXONE SODIUM 1G POWDER FOR INJ.VIAL	Watch	METRONIDAZOLE 500MG/100ML INFUSION 100 ML	Access
surgical_ward	AMPICILLINE/CLOXACILINE 250MG/250MG INJ	Access	METRONIDAZOLE 500MG/100ML INFUSION 100 ML	Access
Infectious diseases	COTRIMOXAZOLE 960 MG TABS	Access
Infectious diseases	CEFTRIAXONE SODIUM 1G POWDER FOR INJ.VIAL	Watch	METRONIDAZOLE 500MG/100ML INFUSION 100 ML	Access
Infectious diseases	CEFTRIAXONE SODIUM 1G POWDER FOR INJ.VIAL	Watch
Infectious diseases	CIPROFLOXACIN 500MG TABLET	Watch
Infectious diseases	CEFTRIAXONE SULBACTAM-1000MG/500MG	Watch	AMOXICILLIN CLAVULANATE 1.2G INJECTION	Access
surgical_ward	CEFTRIAXONE SODIUM 1G POWDER FOR INJ.VIAL	Watch	METRONIDAZOLE 500MG/100ML INFUSION 100 ML	Access
surgical_ward	METRONIDAZOLE 500MG/100ML INFUSION 100 ML	Access	CEFTRIAXONE SODIUM 1G POWDER FOR INJ.VIAL	Watch
surgical_ward	CEFTRIAXONE SODIUM 1G POWDER FOR INJ.VIAL	Watch	METRONIDAZOLE 500MG/100ML INFUSION 100 ML	Access
surgical_ward	AMPICILLIN/CLOXACILLIN 250MG/250MG CAPSULES	Access	CEFTRIAXONE SODIUM 1G POWDER FOR INJ.VIAL	Watch
Infectious diseases	COTRIMOXAZOLE 960 MG TABS	Access	CEFTRIAXONE SODIUM 1G POWDER FOR INJ.VIAL	Watch	GENTAMYCIN 80MG/2ML INJ IV/IM	Access
Infectious diseases	LEVOFLOXACIN 500MG/100ML INJECTION	Watch	METRONIDAZOLE 500MG/100ML INFUSION 100 ML	Access
Infectious diseases	CEFTRIAXONE SODIUM 1G POWDER FOR INJ.VIAL	Watch	METRONIDAZOLE 500MG/100ML INFUSION 100 ML	Access	NITROFURANTOIN 100MG TABLET	Access
Infectious diseases	COTRIMOXAZOLE 960 MG TABS	Access	CEFTRIAXONE SODIUM 1G POWDER FOR INJ.VIAL	Watch
Infectious diseases	CEFTRIAXONE SODIUM 1G POWDER FOR INJ.VIAL	Watch	METRONIDAZOLE 500MG/100ML INFUSION 100 ML	Access
surgical_ward	METRONIDAZOLE 500MG/100ML INFUSION 100 ML	Access	CEFTRIAXONE SODIUM 1G POWDER FOR INJ.VIAL	Watch
Cardiology	CEFTRIAXONE SODIUM 1G POWDER FOR INJ.VIAL	Watch
Pulmonology	CEFTRIAXONE SODIUM 1G POWDER FOR INJ.VIAL	Watch
Pulmonology	CEFTRIAXONE SODIUM 1G POWDER FOR INJ.VIAL	Watch
Pulmonology	AMOXICILLINE+FLUCLOXACILLINE CAPSULES 250MG/250MG	Unclassified
Nephrology	AMOXICILLIN CLAVULANATE 625MG TABLET	Access
Nephrology	PENICILLIN, BENZATHINE BENZYL 2.4MU/1.44G VIAL	Access
Nephrology	CEFTRIAXONE SODIUM 1G POWDER FOR INJ.VIAL	Watch
Nephrology	PIPERACILLIN -TAZOBACTAM 4.5G INJ	Access
Cardiology	CEFTRIAXONE SODIUM 1G POWDER FOR INJ.VIAL	Watch	METRONIDAZOLE 500MG/100ML INFUSION 100 ML	Access
Pulmonology	METRONIDAZOLE 500MG/100ML INFUSION 100 ML	Access	AZITHROMYCIN TABS 500MG	Watch
Pulmonology	LEVOFLOXACIN 500MG/100ML INJECTION	Watch
Pulmonology	LEVOFLOXACIN 500MG TAB	Watch
Nephrology	LEVOFLOXACIN 500MG/100ML INJECTION	Watch	METRONIDAZOLE 500MG/100ML INFUSION 100 ML	Access
Nephrology	CEFTRIAXONE SODIUM 1G POWDER FOR INJ.VIAL	Watch	METRONIDAZOLE 500MG/100ML INFUSION 100 ML	Access
Nephrology	LEVOFLOXACIN 500MG/100ML INJECTION	Watch
Cardiology	CEFTRIAXONE SODIUM 1G POWDER FOR INJ.VIAL	Watch
Pulmonology	CEFTRIAXONE SODIUM 1G POWDER FOR INJ.VIAL	Watch
Pulmonology	CEFTRIAXONE SODIUM 1G POWDER FOR INJ.VIAL	Watch	METRONIDAZOLE 500MG/100ML INFUSION 100 ML	Access
Pulmonology	CEFTRIAXONE SODIUM 1G POWDER FOR INJ.VIAL	Watch
Pulmonology	CEFTRIAXONE SODIUM 1G POWDER FOR INJ.VIAL	Watch	AZITHROMYCIN TABS 500MG	Watch
Pulmonology	CEFTRIAXONE SODIUM 1G POWDER FOR INJ.VIAL	Watch	METRONIDAZOLE 500MG/100ML INFUSION 100 ML	Access
Nephrology	VANCOMYCIN INJ. 500MG	Reserve
Nephrology	CEFTRIAXONE SODIUM 1G POWDER FOR INJ.VIAL	Watch
Nephrology	CEFTRIAXONE SODIUM 1G POWDER FOR INJ.VIAL	Watch
Nephrology	DOXYCYCLINE 100MG CAPS	Access	CEFTRIAXONE SODIUM 1G POWDER FOR INJ.VIAL	Watch	METRONIDAZOLE 500MG/100ML INFUSION 100 ML	Access
Nephrology	LEVOFLOXACIN 500MG/100ML INJECTION	Watch
	45		12
	11		25
	11		3

## Sheet: Pivot
GUIDELINES	1
Sum of Count	Column Labels
Row Labels	cai	hai	mp	o	sp	Grand Total
Burns				1	1	2
Cardiology		1				1
endro_wd				1		1
gastro wd	1			1		2
icu				1		1
Infectious diseases	9		1			10
Nephrology	1	3				4
Neurology	1					1
prvwd			1	1		2
Pulmonology	1	3				4
surgical_ward	1	1			1	3
Grand Total	14	8	2	5	2	31

## Sheet: Analysis
					5.1 Average number of antibiotics prescribed per patient encounters			5.2 Percentage Encounter with an antibiotic			5.3 Percentage Encounter with an injectable antibiotic at OPD			5.4 Percentage of antibiotics prescribed by generic name			5.5 Percentage of sampled prescriptions in accordance with treatment guidelines/protocol			5.6 Proportion of antibiotic prescriptions based on appropriate diagnosis			5.7 Proportion of prescriptions based on culture and sensitivity
Reporting Period	Facility Name	Survey type (PPS, DIS)	Ward Code	Department	N: Total number of antibiotics prescribed	D: Total number of patients who were prescribed antibiotics	Average antibiotics prescribed	N: Total number of patients with an antibiotic	D: Total number of patients on the ward	Percentage encounter with an antibiotic prescribed	N:Total number of prescriptions with an injectable antibiotic	D: Total number of patients with antibiotics prescribed	Percentage of prescriptions with an injectable antibiotic	N: Total number of antibiotics prescribed by generic name	D: Total number of antibiotics prescribed	Percentage of antibiotics prescribed by generic name	N: Total number of patient prescriptions in accordance with treatment guideliness / protocols	D: Total number of patients on antibiotics	Percentage of sampled prescriptions in accordance with treatment guidelines/protocol	N: Total number of antibiotic prescriptions based on appropriate diagnosis	D: Total number of patients on antibiotics	Proportion of antibiotic prescriptions based on appropriate diagnosis	N: Total number of prescriptions based on culture and sensitivity	D: Total number of patients on antibiotics	Proportions of prescriptions based on culture and sensitivity	Number patients for whom a culture sample was taken	Number of missed doses	Number of patients with missed doses	Reason for missed doses					number of patients transferred from hospitals and non hospitals	Number of patients hospitalised in the past 90 days	Number of days on the ward-Total	N: Total number of patients with an antibiotic	Number of days on the ward-Average	Number of patients per indication type					Number of prescriptions in accordance with treatment guideliness / protocols PER Indication type					Percentage of prescriptions in accordance with treatment guideliness / protocols PER Indication type
		WHO PPS			SUM (AA)	VALUE (J)		VALUE (J)	VALUE (I)		COUNT PATIENT IF AT LEAST ONE FORMULATION TYPE "P" (CM,CX,DI,DT,EE,EP)	VALUE (J)		COUNT "Yes" (CG,CR,DC,DN,DY,EJ)	SUM (AA)		COUNT PATIENT IF AT LEAST ONE "Yes" (EV,FC,FJ,FQ,FX,GE)	VALUE (J)		COUNT PATIENT IF AT LEAST ONE "Yes" (AY,BH,BQ,BZ)	VALUE (J)		COUNT PATIENT IF AT LEAST ONE "D" (EW,FD,FK,FR,FY,GF)	VALUE (j)		COUNT PATIENT IF AT LEAST ONE "Yes" (AZ,BI,BR,CA)	SUM (ET,FA,FH,FO,FV,GC)	COUNT PATIENT IF "missed dose" > 0 (ET,FA,FH,FO,FV,GC)	COUNT PATIENT PER REASON FOR MISSED DOSE: S,P, O, M,UNK: EU,FB,FI,FP,FW,GD					COUNT PATIENT IF "Yes" for any/ (AM & AN)	COUNT PATIENT IF "Yes" for AO	DAYS(End date (L), Start date(T))	VALUE (J)		COUNT PATIENTS PER INDICATION TYPE:CAI,HAI,SP,MP or O (AT,BC,BL,BU)					Percentage					Percentage
																													O	P	UNK								cai	hai	mp	o	sp	cai	hai	mp	o	sp
	Burns				28	20	1.4	20	41	48.8	18	20	90	12	28	42.9	2	20	10	14	20	70	0	20	0	0	53	11	14		10			11	0	286	20	14.3	6			13	1				1	1	0
	Cardiology				4	3	1.3	3	9	33.3	3	3	100	4	4	100	1	3	33.3	2	3	66.7	0	3	0	0	4	2	2		2			2	0	10	3	3.3		1		2			1
	endro_wd				4	2	2	2	6	33.3	2	2	100	3	4	75	1	2	50	2	2	100	0	2	0	1	19	2	4		0			0	0	21	2	10.5	1			1					1		0
	gastro wd				9	4	2.3	4	9	44.4	4	4	100	9	9	100	2	4	50	4	4	100	0	4	0	0	7	3	1		8			1	0	11	4	2.8	3			1		1			1		33.3
	hemawd				8	5	1.6	5	7	71.4	5	5	100	5	8	62.5	0	5	0	3	5	60	0	5	0	0	23	3	3		5			3	0	34	5	6.8	1		3	1							0
	icu				1	1	1	1	2	50	1	1	100	1	1	100	1	1	100	1	1	100	0	1	0	0	0	0	0		1			0	0	75	1	75				1					1
	Infectious diseases				35	20	1.8	20	24	83.3	15	20	75	20	35	57.1	10	20	50	15	20	75	2	20	10	0	13	7	3	1	26			8	0	88	20	4.4	14		2	3		9		1			64.3
	Nephrology				16	12	1.3	12	22	54.5	10	12	83.3	6	16	37.5	4	12	33.3	9	12	75	0	12	0	0	12	5	1	3	12			4	0	53	12	4.4	3	5	2	2		1	3				33.3
	Neurology				9	5	1.8	5	8	62.5	5	5	100	8	9	88.9	1	5	20	3	5	60	0	5	0	0	17	3	0		8			2	0	25	5	5	3			2		1					33.3
	prvwd				7	3	2.3	3	6	50	2	3	66.7	3	7	42.9	2	3	66.7	3	3	100	0	3	0	1	0	0	0		3			2	0	22	3	7.3	1		1	1				1	1		0
	Pulmonology	surgical_ward			15	11	1.4	11	20	55	10	11	90.9	11	15	73.3	4	11	36.4	10	11	90.9	0	11	0	0	33	8	7	1	7			2	0	122	11	11.1	4	3		4		1	3				25
	surgical_ward				26	13	2	13	18	72.2	13	13	100	11	26	42.3	3	13	23.1	11	13	84.6	0	13	0	1	89	12	12		12			7	0	161	13	12.4	3	2		6	2	1	1			1	33.3
					162	99		99	172
																																							39	11	8	37	3
[truncated: 6 more columns]
